# Supplementary material for: Encystment Induces Down-Regulation of an Acetyltransferase-Like Gene in Acanthamoeba castellanii
Source: Pathogens. 2020 Apr 26;9(5):321. doi: 10.3390/pathogens9050321 (PMC7281194; doi:10.3390/pathogens9050321)
Supplement: Supplementary file 1 [file pathogens-09-00321-s001.zip]

Archive with 6 entries (5 files):
- pathogens-757536-final-supllementary/
- pathogens-757536-final-supllementary/Supplementary data - Raw data (RT-qPCR).xlsx
- pathogens-757536-final-supllementary/Supplementary data 1 - alignement of amino-acid sequences.txt
- pathogens-757536-final-supllementary/Supplementary data 2 - alignement of nucleotide sequences.txt
- pathogens-757536-final-supllementary/Supplementary data 3 - BLASTp analyse.txt
- pathogens-757536-final-supllementary/Supplementary data 4.txt
