# Supplementary material for: Encystment Induces Down-Regulation of an Acetyltransferase-Like Gene in Acanthamoeba castellanii
Source: Pathogens. 2020 Apr 26;9(5):321. doi: 10.3390/pathogens9050321 (PMC7281194; doi:10.3390/pathogens9050321)
Supplement: Supplementary file 1 [file pathogens-09-00321-s001.zip › pathogens-757536-final-supllementary/Supplementary data - Raw data (RT-qPCR).xlsx]

## Sheet: Raw data RT-qPCR (Fig 1)
Supplementary data: Raw data for the RT-qPCR experiments
Remarks:
Name of the sample: experiment 1,2 or 3 / Ac / E / time points (ex: experiment 1 at 2 h after encystment induction "1 Ac E 2h"
N.A: no amplification (but 2 others values are sufficient for the analysis)																					How to calculate?
barred values: too divergent values (but 2 other values are sufficient for the analysis)																					ΔCt	Ct(target gene)-Ct(ref gene)				ref gene : TPBF
blackened cells: problem during the experiment. New analyses have been performed (see IJK columns)																					ΔΔCt	ΔCT(a target sample)−ΔCT(a reference sample)				reference sample: "Ac E 0"
																					relative expression	2^(-ΔΔCt)
Experiment 1:
						(ref gene)		(other plate)		(ref gene)		(other plate)		(ref gene)		(other plate)		(ref gene)
gene	ACA1_127910	ACA1_164890	ACA1_350710	ACA1_383510	ACA1_215610	TPBF			ACA1_164890	TPBF			ACA1_384820	TPBF			cellsynth	TPBF			Experiment 1: deltaCt and relative quantity
	Ct	Ct	Ct	Ct	Ct	Ct			Ct	Ct			Ct	Ct			Ct	Ct
1 Ac E 0								1 Ac E 0				1 Ac E 0				1 Ac E 0					ΔCt	ACA1_127910	ACA1_164890	ACA1_350710	ACA1_383510	ACA1_215610	ACA1_384820	cellsynth
rep1	28.11		28.03	27.2	27.46	28.16		rep1	28.84	27.76		rep1	23.49	26.5		rep1	28.97	26.33			1 Ac E 0	0.203333	1.11	0.04	-0.666667	-0.71	-3.06333	2.52667
rep2	28.11		28.04	27.17	27.02	27.94		rep2	28.71	27.63		rep2	23.5	26.46		rep2	28.82	26.5			1 Ac E 2h	3.11833	3.52333	2.06833	1.65333	1.52667	2.46667	3.79
rep3	N.A		27.77	27.35	27.11	27.62		rep3	28.89	N.A		rep3	23.43	26.65		rep3	28.85	26.23			1 Ac E 4h	3.005	3.48	1.68167	0.961667	1.735	3.17333	3.38
moy	28.11		27.9467	27.24	27.1967	27.9067			28.8133	27.695		moy	23.4733	26.5367		moy	28.88	26.3533			1 Ac E 8h	2.77333	2.68	1.01333	0.518333	1.69	4.89333	1.68333
1 Ac E 2h												1 Ac E 2h				1 Ac E 2h					1 Ac E 24h	2.935	2.715	0.675	0.708333	1.60833	2.89	-3.33333
rep1	28.51	28.61	27.48	27.62	27.58	26						rep1	27.15	24.75		rep1	28.48	24.77
rep2	29.19	29.8	28.21	27.79	27.48	25.94						rep2	27.23	24.66		rep2	28.46	24.74			ΔΔCt	ACA1_127910	ACA1_164890	ACA1_350710	ACA1_383510	ACA1_215610	ACA1_384820	cellsynth
rep3	29.14	29.34	28.02	27.69	27.66	26.2						rep3	27.14	24.71		rep3	28.64	24.7			1 Ac E 0	0	0	0	0	0	0	0
moy	29.165	29.57	28.115	27.7	27.5733	26.0467						moy	27.1733	24.7067		moy	28.5267	24.7367			1 Ac E 2h	2.915	2.41333	2.02833	2.32	2.23667	5.53	1.26333
1 Ac E 4h												1 Ac E 4h				1 Ac E 4h					1 Ac E 4h	2.80167	2.37	1.64167	1.62833	2.445	6.23667	0.853333
rep1	29.02	29.76	28.02	27.09	27.9	26.17						rep1	28.08	25.08		rep1	28.57	25.06			1 Ac E 8h	2.57	1.57	0.973333	1.185	2.4	7.95667	-0.843333
rep2	29.24	29.45	27.89	27.34	27.82	N.A						rep2	28.27	25.12		rep2	28.47	25.03			1 Ac E 24h	2.73167	1.605	0.635	1.375	2.31833	5.95333	-5.86
rep3	N.A	N.A	27.51	26.83	28.74	26.08						rep3	28.47	25.1		rep3	28.31	25.12
moy	29.13	29.605	27.8067	27.0867	27.86	26.125						moy	28.2733	25.1		moy	28.45	25.07			Relative expression	ACA1_127910	ACA1_164890	ACA1_350710	ACA1_383510	ACA1_215610	ACA1_384820	cellsynth
1 Ac E 8h												1 Ac E 8h				1 Ac E 8h					1 Ac E 0	1	1	1	1	1	1	1
rep1	30.73	30.67	29.09	28.08	29.94	28.32						rep1	31.6	26.7		rep1	28.25	26.74			1 Ac E 2h	0.132586	0.187722	0.245138	0.200267	0.212176	0.0216423	0.41658
rep2	31.07	30.66	29.04	28.82	29.64	28.15						rep2	31.86	26.91		rep2	28.56	26.72			1 Ac E 4h	0.143422	0.193446	0.320486	0.323462	0.183646	0.013261	0.553504
rep3	31.79	31.09	29.29	28.47	29.87	27.91						rep3	31.64	26.81		rep3	28.47	26.77			1 Ac E 8h	0.168404	0.336808	0.509328	0.439825	0.189465	0.00402536	1.79419
moy	30.9	30.8067	29.14	28.645	29.8167	28.1267						moy	31.7	26.8067		moy	28.4267	26.7433			1 Ac E 24h	0.150552	0.328736	0.643941	0.385553	0.200499	0.0161387	58.0812
1 Ac E 24h												1 Ac E 24h				1 Ac E 24h
rep1	31.22	30.77	28.6	28.64	29.7	28.02						rep1	29.56	26.67		rep1	23.31	26.69
rep2	30.89	30.89	28.83	28.94	29.7	N.A						rep2	29.5	26.63		rep2	23.32	26.51
rep3	31.04	31.65	28.94	28.89	29.77	28.21						rep3	29.63	26.72		rep3	23.43	26.86			Experiment 2: deltaCt and relative quantity
moy	31.05	30.83	28.79	28.8233	29.7233	28.115						moy	29.5633	26.6733		moy	23.3533	26.6867
																					ΔCt	ACA1_127910	ACA1_164890	ACA1_350710	ACA1_383510	ACA1_215610	ACA1_384820	cellsynth
																					2 Ac E 0	0.246667	0.103333	0.966667	0.68	-0.103333	-3.19667	2.47667
																					2 Ac E 2h	2.37333	2.09333	2.13667	2.24333	1.05667	0.263333	3.71667
Experiment 2:																					2 Ac E 4h	1.59667	1.88	1.98667	1.06167	1.48	3.33667	2.92333
						(ref gene)									(ref gene)						2 Ac E 8h	2.06333	1.88333	0.74	0.383333	1.12333	5.20333	-0.133333
	ACA1_127910	ACA1_164890	ACA1_350710	ACA1_383510	ACA1_215610	TPBF						(other plate)	ACA1_384820	cellsynth	TPBF						2 Ac E 24h	1.84	1.39167	-0.035	0.345	0.901667	3.73	-3.01
	Ct	Ct	Ct	Ct	Ct	Ct							Ct	Ct	Ct
2 Ac E 0												2 Ac E 0									ΔΔCt	ACA1_127910	ACA1_164890	ACA1_350710	ACA1_383510	ACA1_215610	ACA1_384820	cellsynth
rep1	28.47	28.28	29.52	28.7	28.17	28.16						rep1	23.23	28.92	26.51						2 Ac E 0	0	0	0	0	0	0	0
rep2	28.47	28.46	29.02	29.13	28.06	28.35						rep2	23.43	29.03	26.43						2 Ac E 2h	2.12667	1.99	1.17	1.56333	1.16	3.46	1.24
rep3	28.53	28.3	29.09	28.94	28.19	28.22						rep3	23.19	28.92	26.5						2 Ac E 4h	1.35	1.77667	1.02	0.381667	1.58333	6.53333	0.446667
moy	28.49	28.3467	29.21	28.9233	28.14	28.2433						moy	23.2833	28.9567	26.48						2 Ac E 8h	1.81667	1.78	-0.226667	-0.296667	1.22667	8.4	-2.61
2 Ac E 2h												2 Ac E 2h									2 Ac E 24h	1.59333	1.28833	-1.00167	-0.335	1.005	6.92667	-5.48667
rep1	29.02	28.62	28.89	29.15	27.71	26.67						rep1	24.96	28.48	24.77
rep2	29.15	28.84	28.93	28.95	27.8	26.73				(ref gene)		rep2	25.1	28.47	24.78						Relative expression	ACA1_127910	ACA1_164890	ACA1_350710	ACA1_383510	ACA1_215610	ACA1_384820	cellsynth
rep3	29.09	28.96	28.73	28.77	27.8	26.74		(other plate)	ACA1_215610	TPBF		rep3	25.09	28.56	24.81						2 Ac E 0	1	1	1	1	1	1	1
moy	29.0867	28.8067	28.85	28.9567	27.77	26.7133			Ct	Ct		moy	25.05	28.5033	24.7867						2 Ac E 2h	0.228986	0.251739	0.444421	0.338368	0.447513	0.0908733	0.423373
2 Ac E 4h								2 Ac E 4h				2 Ac E 4h									2 Ac E 4h	0.392292	0.291857	0.493116	0.76755	0.33371	0.0107962	0.733736
rep1	N.A	29.14	30.93	28.66		27.44		rep1	29.25	27.75		rep1	29.12	28.58	25.76						2 Ac E 8h	0.283876	0.291183	1.17013	1.2283	0.427304	0.00296038	6.10504
rep2	28.85	29.52	29.61	N.A		27.48		rep2	28.96	27.59		rep2	28.97	28.76	25.74						2 Ac E 24h	0.331405	0.409424	2.00231	1.26138	0.49827	0.00821988	44.8385
rep3	29.51	29.73	29.53	28.63		27.83		rep3	29.24	N.A		rep3	29.13	28.64	25.71
moy	29.18	29.4633	29.57	28.645		27.5833		moy	29.15	27.67		moy	29.0733	28.66	25.7367
2 Ac E 8h												2 Ac E 8h
rep1	30.11	29.76	28.67	28.12	29.15	27.73						rep1	31.2	25.6	25.7						Experiment 3: deltaCt and relative quantity
rep2	29.62	29.67	28.64	28.26	28.94	28.21						rep2	30.91	25.68	25.81
rep3	30.14	29.9	28.59	28.45	28.96	27.74						rep3	30.82	25.64	25.81						ΔCt	ACA1_127910	ACA1_164890	ACA1_350710	ACA1_383510	ACA1_215610	ACA1_384820	cellsynth
moy	29.9567	29.7767	28.6333	28.2767	29.0167	27.8933						moy	30.9767	25.64	25.7733						3 Ac E 0	0.79	0.8	0.733333	-0.256667	0.433333	-1.46	2.92667
2 Ac E 24h												2 Ac E 24h									3 Ac E 2h	2.16667	1.93	1.59667	1.33	0.9	1.92333	3.71333
rep1	30.94	30.97	29.74	29.74	30.51	28.63						rep1	30.47	23.52	26.43						3 Ac E 4h	2.33	2.38	1.32667	0.65	1.78	3.5	2.34667
rep2	31.55	31.16	29.5	30.28	30.8	29.9						rep2	30.1	23.51	26.61						3 Ac E 8h	1.96	1.89667	1.385	0.463333	1.32	4.76667	-0.966667
rep3	31.36	30.89	29.5	29.86	30.24	29.33						rep3	30.13	23.45	26.47						3 Ac E 24h	1.45	1.40667	-0.593333	0.07	0.653333	3.63667	-0.956667
moy	31.455	31.0067	29.58	29.96	30.5167	29.615						moy	30.2333	23.4933	26.5033
																					ΔΔCt	ACA1_127910	ACA1_164890	ACA1_350710	ACA1_383510	ACA1_215610	ACA1_384820	cellsynth
																					3 Ac E 0	0	0	0	0	0	0	0
																					3 Ac E 2h	1.37667	1.13	0.863333	1.58667	0.466667	3.38333	0.786667
Experiment 3:																					3 Ac E 4h	1.54	1.58	0.593333	0.906667	1.34667	4.96	-0.58
						(ref gene)									(ref gene)						3 Ac E 8h	1.17	1.09667	0.651667	0.72	0.886667	6.22667	-3.89333
	ACA1_127910	ACA1_164890	ACA1_350710	ACA1_383510	ACA1_215610	TPBF						(other plate)	ACA1_384820	cellsynth	TPBF						3 Ac E 24h	0.66	0.606667	-1.32667	0.326667	0.22	5.09667	-3.88333
	Ct	Ct	Ct	Ct	Ct	Ct							Ct	Ct	Ct
3 Ac E 0												3 Ac E 0									Relative expression	ACA1_127910	ACA1_164890	ACA1_350710	ACA1_383510	ACA1_215610	ACA1_384820	cellsynth
rep1	28.55	28.7	28.6	27.65	28.49	27.85						rep1	25.49	29.82	26.84						3 Ac E 0	1	1	1	1	1	1	1
rep2	28.78	28.98	28.56	27.99	28.22	28.01						rep2	25.33	29.81	26.85						3 Ac E 2h	0.385108	0.456916	0.549681	0.33294	0.723635	0.095833	0.579682
rep3	29	28.68	29	27.55	28.55	28.1						rep3	25.35	29.7	26.86						3 Ac E 4h	0.343885	0.334482	0.66281	0.533416	0.393199	0.0321286	1.49485
moy	28.7767	28.7867	28.72	27.73	28.42	27.9867						moy	25.39	29.7767	26.85						3 Ac E 8h	0.444421	0.467596	0.636545	0.607097	0.540862	0.0133532	14.8597
3Ac E 2h												3 Ac E 2h									3 Ac E 24h	0.632878	0.656712	2.50822	0.797377	0.858565	0.0292247	14.7571
rep1	29.15	29.14	28.67	28.33	28.07	27.31						rep1	26.7	28.55	24.85
rep2	29.58	35.93	29.1	28.68	abs	27.33						rep2	26.73	28.46	24.85
rep3	29.34	29.11	28.59	28.55	28.11	26.93						rep3	26.79	28.58	24.75
moy	29.3567	29.12	28.7867	28.52	28.09	27.19						moy	26.74	28.53	24.8167
3 Ac E 4h												3 Ac E 4h
rep1	29.73	29.88	28.77	29.21	28.99	27.05						rep1	28.77	27.58	25.34
rep2	29.91	29.82	29.13	28.22	29.69	27.48						rep2	28.73	27.61	25.26
rep3	30.03	30.12	28.76	28.2	29.23	27.64						rep3	28.85	27.7	25.25
moy	29.89	29.94	28.8867	28.21	29.34	27.56						moy	28.7833	27.63	25.2833
3 Ac E 8h												3 Ac E 8h
rep1	30.08	30.01	28.77	28.51	29.52	28.02						rep1	30.72	24.72	25.71
rep2	30.14	29.88	29.81	28.49	29.62	28.17						rep2	30.31	24.78	25.82
rep3	30.17	30.31	29.3	28.9	29.33	28.32						rep3	30.52	24.85	25.72
moy	30.13	30.0667	29.555	28.6333	29.49	28.17						moy	30.5167	24.7833	25.75
3 Ac E 24h												3 Ac E 24h
rep1	33.19	32.66	30.74	31.5	31.92	31.17						rep1	30.19	25.74	26.61
rep2	32.35	32.66	30.6	31.18	32.07	31.42						rep2	30.52	25.72	26.74
rep3	32.57	33.6	30.64	31.29	31.73	31.17						rep3	30.18	25.65	26.63
moy	32.7033	32.66	30.66	31.3233	31.9067	31.2533						moy	30.2967	25.7033	26.66

## Sheet: Raw data RT-qPCR (Fig 2c)
Supplementary data: Raw data for the RT-qPCR experiments
		Experiment 1		Experiment 2		Experiment 3
			(ref gene)		(ref gene)		(ref gene)
	Gene	ACA1_384820	18S	ACA1_384820	18S	ACA1_384820	18S
	Samples	Ct	Ct	Ct	Ct	Ct	Ct
	Ac + pTBPF-empty
	rep1	22.94	6	24.66	7.97	23.48	6.59
	rep2	22.8	6	24.67	8.1	23.51	6.51
	moy	22.87	6	24.665	8.035	23.495	6.55
	Ac + pTBPF-ACA1_384820
	rep1	17.71	6	20.19	8.6	18.31	6.76
	rep2	17.62	6	19.98	8.59	18.25	6.61
	moy	17.665	6	20.085	8.595	18.28	6.685
	Ac + pTBPF-eGFP
	rep1	22.35	6	26.74	8.54	22.61	6.74
	rep2	22.28	6	26.78	8.22	22.62	6.56
	moy	22.315	6	26.76	8.38	22.615	6.65
	Ac
	rep1	22.96	6	26.56	8.56	23.48	7.02
	rep2	22.72	6	26.57	8.59	23.31	6.89
	moy	22.84	6	26.565	8.575	23.395	6.955
		Exp1	Exp2	Exp3
	ΔCt	ACA1_384820	ACA1_384820	ACA1_384820
	Ac + pTBPF-empty	16.87	16.63	16.945
	Ac + pTBPF-eGFP	16.315	18.38	15.965
	Ac + pTBPF-ACA1_384820	11.665	11.49	11.595
	Ac	16.84	17.99	16.44
		Exp1	Exp2	Exp3
	ΔΔCt	ACA1_384820	ACA1_384820	ACA1_384820
	Ac + pTBPF-empty	0	0	0
	Ac + pTBPF-eGFP	-0.555	1.75	-0.98
	Ac + pTBPF-ACA1_384820	-5.205	-5.14	-5.35
	Ac	-0.03	1.36	-0.505
		Exp1	Exp2	Exp3
	Relative expression	ACA1_384820	ACA1_384820	ACA1_384820
	Ac + pTBPF-empty	1	1	1
	Ac + pTBPF-eGFP	1.46917	0.297302	1.97247
	Ac + pTBPF-ACA1_384820	36.886	35.261	40.7859
	Ac	1.02101	0.389582	1.41912
