# Supplementary material for: Encystment Induces Down-Regulation of an Acetyltransferase-Like Gene in Acanthamoeba castellanii
Source: Pathogens. 2020 Apr 26;9(5):321. doi: 10.3390/pathogens9050321 (PMC7281194; doi:10.3390/pathogens9050321)
Supplement: Supplementary file 1 [file pathogens-09-00321-s001.zip › pathogens-757536-final-supllementary/Supplementary data 1 - alignement of amino-acid sequences.txt]

                      1                                                   50
  ACA1_384820 cloned  MDCTTDAGAP LVVSRYNDAA AVLSAAQDFF AEDELLTSLP YGILRRLSRT
         ACA1_384820  MDCTTDAGAP LVVSRYNDAA AVLSAAQDFF AEDELLTSLP YGILRRLSRT
           Consensus  MDCTTDAGAP LVVSRYNDAA AVLSAAQDFF AEDELLTSLP YGILRRLSRT

                      51                                                 100
  ACA1_384820 cloned  PDLYGAEHYF LSITTPDPAR AGSLEEPMSA KSRVVLLAMQ TGRWPLAFFV
         ACA1_384820  PDLYGAEHYF LSITTPDPAR AGSLEEPMSA KSRVVLLAMQ TGRWPLAFFV
           Consensus  PDLYGAEHYF LSITTPDPAR AGSLEEPMSA KSRVVLLAMQ TGRWPLAFFV

                      101                                                150
  ACA1_384820 cloned  SPRSPEKEVR EAVVRLLRHL NESGQAKAVG KVEGQSHHAA VLAALWNATA
         ACA1_384820  SPRSPEKEVR EAVVRLLRHL NESGQAKAVG KVEGQSHHAA VLAALWNATA
           Consensus  SPRSPEKEVR EAVVRLLRHL NESGQAKAVG KVEGQSHHAA VLAALWNATA

                      151                                                200
  ACA1_384820 cloned  ADACLPPLRV RQHDRFHMCE RVVDPSFVIA DDDPTLRIKK ATEADVELLA
         ACA1_384820  ADACLPPLRV RQHDRFHMCE RVVDPSFVIA DDDPTLRIKK ATEADVELLA
           Consensus  ADACLPPLRV RQHDRFHMCE RVVDPSFVIA DDDPTLRIKK ATEADVELLA

                      201                                                250
  ACA1_384820 cloned  AWYQSFRERL HDPTDLDGAR RMARSWLDGE EGCAAYLLLR RAEHKGEPET
         ACA1_384820  AWYQSFRERL HDPTDLDGAR RMARSWLDGE EGCAAYLLLR RAEHKGEPET
           Consensus  AWYQSFRERL HDPTDLDGAR RMARSWLDGE EGCAAYLLLR RAEHKGEPET

                      251                                                300
  ACA1_384820 cloned  PVSLCLTNRE TPHTRTISMV YTPAEHGCKG YATRLVASVT QIALAVKRYC
         ACA1_384820  PVSLCLTNRE TPHTRTISMV YTPAEHGCKG YATRLVASVT QIALAVKRYC
           Consensus  PVSLCLTNRE TPHTRTISMV YTPAEHGCKG YATRLVASVT QIALAVKRYC

                      301                                           345
  ACA1_384820 cloned  CLFTDLANPH S.......NY IYYKVGYRTH SEWDTYETGT DAAPS
         ACA1_384820  CLFTDLANPH RHLLPPPFNY IYYKVGYRTH SEWDTYETGT DAAPS
           Consensus  CLFTDLANPH r.......NY IYYKVGYRTH SEWDTYETGT DAAPS
