# Supplementary material for: Encystment Induces Down-Regulation of an Acetyltransferase-Like Gene in Acanthamoeba castellanii
Source: Pathogens. 2020 Apr 26;9(5):321. doi: 10.3390/pathogens9050321 (PMC7281194; doi:10.3390/pathogens9050321)
Supplement: Supplementary file 1 [file pathogens-09-00321-s001.zip › pathogens-757536-final-supllementary/Supplementary data 2 - alignement of nucleotide sequences.txt]

                      1                                                   50
  ACA1_384820 cloned  ATGGACTGCA CAACAGACGC CGGCGCACCA CTCGTGGTGT CGCGCTACAA
         ACA1_384820  ATGGACTGCA CAACAGACGC CGGCGCACCA CTCGTGGTGT CGCGCTACAA
           Consensus  ATGGACTGCA CAACAGACGC CGGCGCACCA CTCGTGGTGT CGCGCTACAA

                      51                                                 100
  ACA1_384820 cloned  CGACGCCGCG GCGGTGCTGA GCGCTGCCCA GGACTTCTTC GCGGAGGACG
         ACA1_384820  CGACGCCGCG GCGGTGCTGA GCGCTGCCCA GGACTTCTTC GCGGAGGACG
           Consensus  CGACGCCGCG GCGGTGCTGA GCGCTGCCCA GGACTTCTTC GCGGAGGACG

                      101                                                150
  ACA1_384820 cloned  AGCTGCTCAC CTCCCTGCCC TATGGTATCC TTCGCCGGCT CTCCCGCACG
         ACA1_384820  AGCTGCTCAC CTCCCTGCCC TATGGTATCC TTCGCCGGCT CTCCCGCACG
           Consensus  AGCTGCTCAC CTCCCTGCCC TATGGTATCC TTCGCCGGCT CTCCCGCACG

                      151                                                200
  ACA1_384820 cloned  CCGGACCTTT ACGGCGCCGA ACACTACTTT CTCTCGATCA CCACGCCGGA
         ACA1_384820  CCGGACCTTT ACGGCGCCGA ACACTACTTT CTCTCGATCA CCACGCCGGA
           Consensus  CCGGACCTTT ACGGCGCCGA ACACTACTTT CTCTCGATCA CCACGCCGGA

                      201                                                250
  ACA1_384820 cloned  CCCAGCGCGG GCTGGCTCTC TGGAAGAGCC GATGAGTGCG AAGAGCAGAG
         ACA1_384820  CCCAGCGCGG GCTGGCTCTC TGGAAGAGCC GATGAGTGCG AAGAGCAGAG
           Consensus  CCCAGCGCGG GCTGGCTCTC TGGAAGAGCC GATGAGTGCG AAGAGCAGAG

                      251                                                300
  ACA1_384820 cloned  TTGTGCTGCT GGCCATGCAG ACCGGCCGCT GGCCGCTGGC GTTCTTCGTT
         ACA1_384820  TTGTGCTGCT GGCCATGCAG ACCGGCCGCT GGCCGCTGGC GTTCTTCGTT
           Consensus  TTGTGCTGCT GGCCATGCAG ACCGGCCGCT GGCCGCTGGC GTTCTTCGTT

                      301                                                350
  ACA1_384820 cloned  TCGCCCAGAA GCCCAGAGAA GGAGGTGCGA GAGGCGGTGG TGAGGCTGCT
         ACA1_384820  TCGCCCAGAA GCCCAGAGAA GGAGGTGCGA GAGGCGGTGG TGAGGCTGCT
           Consensus  TCGCCCAGAA GCCCAGAGAA GGAGGTGCGA GAGGCGGTGG TGAGGCTGCT

                      351                                                400
  ACA1_384820 cloned  ACGCCACCTG AACGAGTCAG GCCAGGCCAA GGCTGTAGGG AAAGTGGAGG
         ACA1_384820  ACGCCACCTG AACGAGTCAG GCCAGGCCAA GGCTGTAGGG AAAGTGGAGG
           Consensus  ACGCCACCTG AACGAGTCAG GCCAGGCCAA GGCTGTAGGG AAAGTGGAGG

                      401                                                450
  ACA1_384820 cloned  GCCAGAGCCA CCACGCTGCG GTGCTGGCCG CCCTATGGAA CGCCACGGCC
         ACA1_384820  GCCAGAGCCA CCACGCTGCG GTGCTGGCCG CCCTATGGAA CGCCACGGCC
           Consensus  GCCAGAGCCA CCACGCTGCG GTGCTGGCCG CCCTATGGAA CGCCACGGCC

                      451                                                500
  ACA1_384820 cloned  GCCGATGCAT GCCTGCCTCC TCTGCGAGTG CGGCAGCACG ACCGCTTCCA
         ACA1_384820  GCCGATGCAT GCCTGCCTCC TCTGCGAGTG CGGCAGCACG ACCGCTTCCA
           Consensus  GCCGATGCAT GCCTGCCTCC TCTGCGAGTG CGGCAGCACG ACCGCTTCCA

                      501                                                550
  ACA1_384820 cloned  CATGTGCGAA CGCGTGGTCG ATCCATCTTT CGTCATCGCT GATGATGATC
         ACA1_384820  CATGTGCGAA CGCGTGGTCG ATCCATCTTT CGTCATCGCT GATGATGACC
           Consensus  CATGTGCGAA CGCGTGGTCG ATCCATCTTT CGTCATCGCT GATGATGAcC

                      551                                                600
  ACA1_384820 cloned  CGACGCTGCG GATCAAGAAA GCTACGGAAG CCGATGTGGA GCTGCTCGCC
         ACA1_384820  CGACGCTGCG GATCAAGAAA GCTACGGAAG CCGATGTGGA GCTGCTCGCC
           Consensus  CGACGCTGCG GATCAAGAAA GCTACGGAAG CCGATGTGGA GCTGCTCGCC

                      601                                                650
  ACA1_384820 cloned  GCGTGGTATC AGAGCTTCCG TGAGCGGCTG CACGACCCAA CGGACCTGGA
         ACA1_384820  GCGTGGTATC AGAGCTTCCG TGAGCGGCTG CACGACCCAA CGGACCTGGA
           Consensus  GCGTGGTATC AGAGCTTCCG TGAGCGGCTG CACGACCCAA CGGACCTGGA

                      651                                                700
  ACA1_384820 cloned  TGGCGCGCGG CGCATGGCCC GCTCGTGGCT GGACGGCGAA GAAGGATGTG
         ACA1_384820  TGGCGCGCGG CGCATGGCCC GCTCGTGGCT GGACGGCGAA GAAGGATGTG
           Consensus  TGGCGCGCGG CGCATGGCCC GCTCGTGGCT GGACGGCGAA GAAGGATGTG

                      701                                                750
  ACA1_384820 cloned  CGGCCTACCT GCTCCTCCGC AGGGCGGAGC ACAAGGGCGA GCCTGAGACC
         ACA1_384820  CGGCCTACCT GCTCCTCCGC AGGGCGGAGC ACAAGGGCGA GCCTGAGACC
           Consensus  CGGCCTACCT GCTCCTCCGC AGGGCGGAGC ACAAGGGCGA GCCTGAGACC

                      751                                                800
  ACA1_384820 cloned  CCAGTCTCTC TGTGCCTCAC GAACCGGGAG ACGCCCCACA CGCGCACCAT
         ACA1_384820  CCAGTCTCTC TGTGCCTCAC GAACCGGGAG ACGCCCCACA CGCGCACCAT
           Consensus  CCAGTCTCTC TGTGCCTCAC GAACCGGGAG ACGCCCCACA CGCGCACCAT

                      801                                                850
  ACA1_384820 cloned  CTCGATGGTC TACACGCCGG CCGAACATGG GTGCAAGGGC TATGCCACGC
         ACA1_384820  CTCGATGGTC TACACGCCGG CCGAACATGG GTGCAAGGGC TATGCCACGC
           Consensus  CTCGATGGTC TACACGCCGG CCGAACATGG GTGCAAGGGC TATGCCACGC

                      851                                                900
  ACA1_384820 cloned  GACTGGTCGC CTCTGTCACG CAGATCGCCT TGGCCGTCAA GCGCTACTGC
         ACA1_384820  GACTGGTCGC CTCTGTCACG CAGATCGCCT TGGCCGTCAA GCGCTACTGC
           Consensus  GACTGGTCGC CTCTGTCACG CAGATCGCCT TGGCCGTCAA GCGCTACTGC

                      901                                                950
  ACA1_384820 cloned  TGCCTCTTCA CCGACCTGGC CAACCCCCAC AG........ ..........
         ACA1_384820  TGCCTCTTCA CCGACCTGGC CAACCCCCAC AGGCACCTGC TCCCCCCCCC
           Consensus  TGCCTCTTCA CCGACCTGGC CAACCCCCAC AG........ ..........

                      951                                               1000
  ACA1_384820 cloned  ...CAACTAC ATCTACTACA AGGTGGGCTA CCGCACACAT TCGGAGTGGG
         ACA1_384820  TTTCAACTAC ATCTACTACA AGGTGGGCTA CCGCACACAT TCGGAGTGGG
           Consensus  ...CAACTAC ATCTACTACA AGGTGGGCTA CCGCACACAT TCGGAGTGGG

                      1001                                 1038
  ACA1_384820 cloned  ACACCTACGA AACTGGCACT GATGCGGCAC CCAGTTGA
         ACA1_384820  ACACCTACGA AACTGGCACT GATGCGGCAC CCAGTTGA
           Consensus  ACACCTACGA AACTGGCACT GATGCGGCAC CCAGTTGA
