# Supplementary material for: Encystment Induces Down-Regulation of an Acetyltransferase-Like Gene in Acanthamoeba castellanii
Source: Pathogens. 2020 Apr 26;9(5):321. doi: 10.3390/pathogens9050321 (PMC7281194; doi:10.3390/pathogens9050321)
Supplement: Supplementary file 1 [file pathogens-09-00321-s001.zip › pathogens-757536-final-supllementary/Supplementary data 3 - BLASTp analyse.txt]

RID: 7ZSWFEBG014	
Job Title:Protein Sequence				
Program: BLASTP 
Query: None ID: lcl|Query_33836(amino acid) Length: 338
Database: nr All non-redundant GenBank CDS translations+PDB+SwissProt+PIR+PRF excluding environmental samples from WGS projects
	
Sequences producing significant alignments:
                                                                  Max    Total Query   E   Per.                  
Description                                                       Score  Score cover Value Ident  Accession        
hypothetical protein ACA1_384820 [Acanthamoeba castellanii str... 687    687   100%  0.0   97.68  XP_004347128.1   
TPA: GNAT family N-acetyltransferase [Cyanobacteria bacterium...  105    105   94%   4e-22 27.36  HAX80819.1       
GNAT family N-acetyltransferase [Tolypothrix sp. NIES-4075]       103    103   94%   8e-22 28.57  WP_089127465.1   
GNAT family N-acetyltransferase [Calothrix desertica]             103    103   94%   2e-21 26.23  WP_127079033.1   
acetyltransferase [Calothrix desertica PCC 7102]                  101    101   93%   8e-21 26.40  RUT10312.1       
GNAT family N-acetyltransferase [Hassallia byssoidea]             100    100   93%   1e-20 29.25  WP_039737824.1   
TPA: GNAT family N-acetyltransferase [Cyanobacteria bacterium...  99.8   99.8  60%   3e-20 31.31  HAZ50088.1       
GNAT family N-acetyltransferase [Calothrix sp. HK-06]             99.0   99.0  94%   5e-20 25.86  WP_073622284.1   
GNAT family N-acetyltransferase [Chloroflexi bacterium]           99.0   99.0  96%   5e-20 30.42  RIK44937.1       
GNAT family N-acetyltransferase [Actinobacteria bacterium]        98.6   98.6  94%   7e-20 28.40  PLS85850.1       
hypothetical protein C6502_08280 [Candidatus Poribacteria...      98.6   98.6  91%   8e-20 29.26  RKU11360.1       
TPA: GNAT family N-acetyltransferase [Chloroflexi bacterium]      98.2   98.2  94%   1e-19 28.66  HAJ37371.1       
GNAT family N-acetyltransferase [Candidatus Poribacteria...       97.4   97.4  91%   2e-19 28.21  MYE90884.1       
GNAT family N-acetyltransferase [Nostocales cyanobacterium...     96.7   96.7  94%   4e-19 28.04  WP_087546372.1   
GNAT family N-acetyltransferase [Rivularia sp. PCC 7116]          95.9   95.9  93%   7e-19 26.02  WP_015116824.1   
GNAT family N-acetyltransferase [Scytonema sp. HK-05]             95.5   95.5  93%   1e-18 26.73  WP_073632863.1   
hypothetical protein SAMD00079811_21780 [Scytonema sp. HK-05]     95.5   95.5  93%   1e-18 26.73  BAY44577.1       
TPA: GNAT family N-acetyltransferase [Chloroflexi bacterium]      95.5   95.5  58%   1e-18 34.50  HAF10828.1       
GNAT family N-acetyltransferase [Ktedonobacter racemifer]         95.5   95.5  94%   1e-18 28.97  WP_007911363.1   
GNAT family N-acetyltransferase [Chloroflexi bacterium]           95.1   95.1  91%   1e-18 31.33  TME81568.1       
GNAT family N-acetyltransferase [Levilinea saccharolytica]        94.7   94.7  94%   2e-18 29.79  WP_062416799.1   
GNAT family N-acetyltransferase [Scytonema tolypothrichoides]     93.2   93.2  95%   8e-18 26.61  WP_048869065.1   
GNAT family N-acetyltransferase [Scytonema tolypothrichoides]     92.4   92.4  93%   1e-17 24.84  WP_048869344.1   
GNAT family N-acetyltransferase [Bacillus hwajinpoensis]          92.0   92.0  91%   2e-17 25.80  WP_136945286.1   
GNAT family N-acetyltransferase [Scytonema sp. HK-05]             92.4   92.4  93%   2e-17 27.50  WP_073632864.1   
hypothetical protein A2V84_08825 [Chloroflexi bacterium...        91.7   91.7  59%   2e-17 38.24  OGO53993.1       
TPA: hypothetical protein [Clostridiales bacterium]               92.0   92.0  94%   3e-17 28.36  HCJ11407.1       
GNAT family N-acetyltransferase [Pontibacillus yanchengensis]     91.3   91.3  92%   3e-17 26.92  WP_160849240.1   
GNAT family N-acetyltransferase [Paenibacillus antarcticus]       90.9   90.9  92%   5e-17 27.13  WP_068650698.1   
GNAT family N-acetyltransferase [Scytonema sp. NIES-4073]         90.5   90.5  49%   6e-17 36.69  WP_096568336.1   
GNAT family N-acetyltransferase [Paenibacillus crassostreae]      90.5   90.5  91%   7e-17 25.96  WP_068655902.1   
GNAT family N-acetyltransferase [Pontibacillus yanchengensis]     90.9   90.9  92%   7e-17 26.92  MYL34577.1       
GNAT family N-acetyltransferase [Lyngbya sp. PCC 8106]            90.1   90.1  94%   7e-17 26.32  WP_009783548.1   
hypothetical protein [Gemmatimonadetes bacterium]                 90.5   90.5  91%   8e-17 30.32  MYF91790.1       
hypothetical protein [Paenibacillus macquariensis]                90.5   90.5  92%   8e-17 26.65  WP_068580531.1   
GNAT family N-acetyltransferase [Fischerella muscicola]           90.1   90.1  93%   8e-17 25.62  WP_016867869.1   
GNAT family N-acetyltransferase [Anaerolineae bacterium]          90.1   90.1  93%   8e-17 27.69  TAK12298.1       
GNAT family N-acetyltransferase [Tolypothrix sp. NIES-4075]       89.7   89.7  92%   1e-16 27.16  WP_089127464.1   
acetyltransferase, GNAT family protein [Tolypothrix sp....        90.1   90.1  91%   1e-16 27.33  GAX41550.1       
TPA: hypothetical protein [Clostridium sp.]                       89.4   89.4  94%   2e-16 24.06  HAK42278.1       
GNAT family N-acetyltransferase [Deltaproteobacteria bacterium]   87.8   87.8  62%   2e-16 32.39  TMA66803.1       
hypothetical protein [Anaerolineaceae bacterium]                  89.4   89.4  94%   2e-16 28.04  MAT98033.1       
GNAT family N-acetyltransferase [Chloroflexi bacterium]           89.7   89.7  55%   2e-16 35.18  TAK00418.1       
hypothetical protein C6496_18260 [Candidatus Poribacteria...      89.0   89.0  89%   2e-16 26.64  RKU35228.1       
GNAT family N-acetyltransferase [Hassallia byssoidea]             89.0   89.0  92%   2e-16 28.43  WP_039737822.1   
TPA: GNAT family N-acetyltransferase [candidate division...       89.4   89.4  90%   2e-16 28.80  HDS00776.1       
GNAT family N-acetyltransferase [Nostoc calcicola]                89.0   89.0  93%   2e-16 26.73  WP_073642961.1   
GNAT family N-acetyltransferase [Candidatus Poribacteria...       89.0   89.0  89%   3e-16 27.41  MYK19907.1       
GNAT family N-acetyltransferase [Falsibacillus sp. GY 10110]      88.6   88.6  90%   3e-16 26.62  WP_121680480.1   
hypothetical protein CVU39_04635 [Chloroflexi bacterium...        88.6   88.6  73%   3e-16 30.94  PKO17772.1       
GNAT family N-acetyltransferase [Nostoc sp. NIES-2111]            88.2   88.2  42%   3e-16 34.93  WP_096682095.1   
GNAT family N-acetyltransferase [Bacillus natronophilus]          88.2   88.2  92%   4e-16 27.76  WP_138811994.1   
hypothetical protein NIES2111_49370 [Nostoc sp. NIES-2111]        88.2   88.2  42%   4e-16 34.93  BAY40551.1       
GNAT family N-acetyltransferase [Tolypothrix campylonemoides]     88.2   88.2  93%   4e-16 26.27  WP_041036744.1   
GNAT family N-acetyltransferase [Bacillus sp. CH30_1T]            87.8   87.8  91%   5e-16 27.33  WP_149156789.1   
TPA: GNAT family N-acetyltransferase [Polyangiaceae bacterium]    87.8   87.8  59%   6e-16 31.86  HHH29321.1       
GNAT family N-acetyltransferase [Nocardioides sp.]                88.2   88.2  90%   6e-16 29.52  MAO80547.1       
GNAT family N-acetyltransferase [Nostoc linckia]                  87.4   87.4  42%   8e-16 37.06  WP_096537260.1   
hypothetical protein CUN48_07235 [Candidatus Thermofonsia Clad... 87.4   87.4  50%   8e-16 35.03  PJF47713.1       
GNAT family N-acetyltransferase [Chloroflexi bacterium]           87.4   87.4  93%   8e-16 28.30  PZN30732.1       
GNAT family N-acetyltransferase [Gemmatimonadetes bacterium]      86.3   86.3  46%   9e-16 41.61  MYJ11117.1       
GNAT family N-acetyltransferase [Candidatus Poribacteria...       87.4   87.4  89%   1e-15 27.10  MXY27795.1       
GNAT family N-acetyltransferase [Gemmatimonadetes bacterium]      86.3   86.3  46%   1e-15 41.61  MYA40182.1       
GNAT family N-acetyltransferase [Limnoraphis robusta]             87.0   87.0  94%   1e-15 26.01  WP_046279169.1   
hypothetical protein [Clostridiales bacterium Marseille-P2846]    87.0   87.0  94%   1e-15 29.36  WP_102412724.1   
TPA: GNAT family N-acetyltransferase [Nitrospinae bacterium]      85.5   85.5  50%   2e-15 32.56  HBK78995.1       
GNAT family N-acetyltransferase [Melghiribacillus...              86.7   86.7  55%   2e-15 32.46  WP_132371966.1   
GNAT family N-acetyltransferase [Melghiribacillus...              86.7   86.7  55%   2e-15 32.46  WP_165902124.1   
GNAT family N-acetyltransferase [Fischerella muscicola]           86.3   86.3  42%   2e-15 37.50  WP_016859914.1   
GNAT family N-acetyltransferase [Nostoc linckia]                  86.3   86.3  42%   2e-15 37.06  WP_099067545.1   
hypothetical protein PMSD_24510 [Paenibacillus macquariensis...   86.7   86.7  92%   2e-15 26.50  OAB26899.1       
hypothetical protein [Bacillus deserti]                           86.3   86.3  90%   2e-15 24.84  WP_101640882.1   
GNAT family N-acetyltransferase [Paucisalibacillus globulus]      85.9   85.9  55%   3e-15 31.05  WP_026907784.1   
GNAT family N-acetyltransferase [Gemmatimonadetes bacterium]      85.1   85.1  59%   3e-15 36.10  MXX54363.1       
hypothetical protein BIP78_0981 [Candidatus Bipolaricaulis...     85.9   85.9  94%   3e-15 28.04  QAA76747.1       
GNAT family N-acetyltransferase [Gemmatimonadetes bacterium]      84.7   84.7  50%   4e-15 38.51  MXX72455.1       
GNAT family N-acetyltransferase [Candidatus Thermofonsia Clade... 85.5   85.5  93%   4e-15 28.39  PJF29078.1       
GNAT family N-acetyltransferase [Scopulibacillus darangshiensis]  85.5   85.5  90%   4e-15 28.01  WP_132746366.1   
GNAT family N-acetyltransferase [Gemmatimonadetes bacterium]      84.7   84.7  50%   4e-15 38.51  MYG35530.1       
hypothetical protein DRI65_11880 [Chloroflexi bacterium]          85.5   85.5  94%   5e-15 25.16  RLD03885.1       
hypothetical protein AUH17_06415 [Actinobacteria bacterium...     85.1   85.1  42%   5e-15 37.50  OLB23541.1       
GNAT family N-acetyltransferase [Mastigocladopsis repens]         85.1   85.1  95%   5e-15 24.77  WP_017315040.1   
GNAT family N-acetyltransferase [Paenibacillus sp. 32352]         85.5   85.5  70%   5e-15 30.13  WP_079910445.1   
TPA: GNAT family N-acetyltransferase [Anaerolineae bacterium]     85.1   85.1  94%   6e-15 26.71  HGY50174.1       
GNAT family N-acetyltransferase [Fischerella thermalis]           84.7   84.7  91%   6e-15 28.12  WP_102150719.1   
hypothetical protein AUG43_00645 [Actinobacteria bacterium...     84.7   84.7  42%   6e-15 37.50  OLE31244.1       
GNAT family N-acetyltransferase [Fischerella sp. PCC 9431]        84.7   84.7  94%   7e-15 25.94  WP_026723109.1   
GNAT family N-acetyltransferase [Gemmatimonadetes bacterium]      84.0   84.0  56%   7e-15 36.60  MYB06923.1       
GNAT family N-acetyltransferase [Longilinea arvoryzae]            84.7   84.7  94%   7e-15 28.09  WP_075072843.1   
N-acetyltransferase [Candidatus Acetothermia bacterium]           84.7   84.7  58%   7e-15 31.16  RLE36545.1       
GNAT family N-acetyltransferase [Paenibacillus mesophilus]        84.7   84.7  69%   8e-15 32.91  WP_138883385.1   
GNAT family N-acetyltransferase [Calothrix sp. NIES-2098]         84.3   84.3  93%   9e-15 27.44  WP_096590125.1   
hypothetical protein [Verrucomicrobiae bacterium DG1235]          84.3   84.3  93%   1e-14 27.22  WP_050770248.1   
hypothetical protein VDG1235_2668 [Verrucomicrobiae bacterium...  84.3   84.3  95%   1e-14 27.16  EDY83044.1       
GNAT family N-acetyltransferase [Bacillus sp. HMF5848]            84.0   84.0  46%   1e-14 34.81  WP_125907583.1   
hypothetical protein [Gemmatimonadetes bacterium]                 84.0   84.0  91%   1e-14 27.97  MXX39931.1       
hypothetical protein [Gemmatimonadetes bacterium]                 84.0   84.0  91%   2e-14 29.26  MXW81111.1       
GNAT family N-acetyltransferase [Virgibacillus senegalensis]      84.0   84.0  93%   2e-14 26.10  WP_053218018.1   
GNAT family N-acetyltransferase [Proteobacteria bacterium]        84.0   84.0  38%   2e-14 41.67  RZA06769.1       
GNAT family N-acetyltransferase [Gemmatimonadetes bacterium]      82.8   82.8  56%   2e-14 31.53  MYE16426.1       

Alignments:
>hypothetical protein ACA1_384820 [Acanthamoeba castellanii str. Neff]
Sequence ID: XP_004347128.1 Length: 345 
>hypothetical protein ACA1_384820 [Acanthamoeba castellanii str. Neff]
Sequence ID: ELR21746.1 Length: 345  
Range 1: 1 to 345

Score:687 bits(1772), Expect:0.0, 
Method:Compositional matrix adjust., 
Identities:337/345(98%), Positives:337/345(97%), Gaps:7/345(2%)

Query  1    MDCTTDAGAPLVVSRYNDAAAVLSAAQDFFAEDELLTSLPYGILRRLSRTPDLYGAEHYF  60
            MDCTTDAGAPLVVSRYNDAAAVLSAAQDFFAEDELLTSLPYGILRRLSRTPDLYGAEHYF
Sbjct  1    MDCTTDAGAPLVVSRYNDAAAVLSAAQDFFAEDELLTSLPYGILRRLSRTPDLYGAEHYF  60

Query  61   LSITTPDPARAGSLEEPMSAKSRVVLLAMQTGRWPLAFFVSPRSPEKEVREAVVRLLRHL  120
            LSITTPDPARAGSLEEPMSAKSRVVLLAMQTGRWPLAFFVSPRSPEKEVREAVVRLLRHL
Sbjct  61   LSITTPDPARAGSLEEPMSAKSRVVLLAMQTGRWPLAFFVSPRSPEKEVREAVVRLLRHL  120

Query  121  NESGQAKAVGKVEGQSHHAAVLAALWNATAADACLPPLRVRQHDRFHMCERVVDPSFVIA  180
            NESGQAKAVGKVEGQSHHAAVLAALWNATAADACLPPLRVRQHDRFHMCERVVDPSFVIA
Sbjct  121  NESGQAKAVGKVEGQSHHAAVLAALWNATAADACLPPLRVRQHDRFHMCERVVDPSFVIA  180

Query  181  DDDPTLRIKKATEADVELLAAWYQSFRERLHDPTDLDGARRMARSWLDGEEGCAAYLLLR  240
            DDDPTLRIKKATEADVELLAAWYQSFRERLHDPTDLDGARRMARSWLDGEEGCAAYLLLR
Sbjct  181  DDDPTLRIKKATEADVELLAAWYQSFRERLHDPTDLDGARRMARSWLDGEEGCAAYLLLR  240

Query  241  RAEHKGEPETPVSLCLTNRETPHTRTISMVYTPAEHGCKGYATRLVASVTQIALAVKRYC  300
            RAEHKGEPETPVSLCLTNRETPHTRTISMVYTPAEHGCKGYATRLVASVTQIALAVKRYC
Sbjct  241  RAEHKGEPETPVSLCLTNRETPHTRTISMVYTPAEHGCKGYATRLVASVTQIALAVKRYC  300

Query  301  CLFTDLANPHS-------NYIYYKVGYRTHSEWDTYETGTDAAPS  338
            CLFTDLANPH        NYIYYKVGYRTHSEWDTYETGTDAAPS
Sbjct  301  CLFTDLANPHRHLLPPPFNYIYYKVGYRTHSEWDTYETGTDAAPS  345


>GNAT family N-acetyltransferase [Cyanobacteria bacterium UBA11372]
Sequence ID: HAX80819.1 Length: 289 
Range 1: 5 to 280

Score:105 bits(261), Expect:4e-22, 
Method:Compositional matrix adjust., 
Identities:90/329(27%), Positives:140/329(42%), Gaps:62/329(18%)

Query  15   RYNDAAAVLSAAQDFFAEDELLTSLPYGILRRLSRTPDLYGAEHYFLSITTPDPARAGSL  74
            R+ +A+   +  +D+  + E    L +GI+  L   P  Y    Y  S+           
Sbjct  5    RFEEASQFYAQVKDYLLKYEAHHCLLFGIIDTLINYPQRYDKNPYLASVED---------  55

Query  75   EEPMSAKSRVVLLAMQTGRWPLAFFVSPRSPEKEVREAVVRLLRHLNESGQAKAVGKVEG  134
                    +VV +A++T   P A  +S +  +    EA+       N   Q + +  V  
Sbjct  56   ------GGKVVAVAVKTA--PYAAVLS-KVEDFGAVEAIAS-----NLQAQKEPLPGVNA  101

Query  135  QSHHAAVLAALWNATAADACLPPLRVRQHDRFHMCERVVDPSFVIADDDPTLRIKKATEA  194
             +  A   A  W     ++    +++R H       + V+P   IA     LR+  A E+
Sbjct  102  LTEEALAFAQTWKKLTGESYEIEMQMRIHQL-----QTVEP---IAKSSGYLRL--AQES  151

Query  195  DVELLAAWYQSF--------RERLHDPTDLDGARRMARSWLDGEEGCAAYLLLRRAEHKG  246
            D +L+  WY++F        +E +H   D       A  W D                  
Sbjct  152  DRQLILEWYKAFELDAIGTNQENIHRIVDYHLKENHAYIWED------------------  193

Query  247  EPETPVSLCLTNRETPHTRTISMVYTPAEHGCKGYATRLVASVTQIALAVK-RYCCLFTD  305
              + PVS+  +   TP+ + I+ VYTP E+  KGYAT  VA+++Q  L    +YC LFTD
Sbjct  194  --KIPVSMVFSGGSTPNGKRITAVYTPPEYRQKGYATSCVAALSQNLLDSGCKYCFLFTD  251

Query  306  LANPHSNYIYYKVGYRTHSEWDTYETGTD  334
            LANP SN+IY+K+GYR  S W  Y    D
Sbjct  252  LANPTSNHIYHKIGYRPISNWSNYSFIND  280


>GNAT family N-acetyltransferase [Tolypothrix sp. NIES-4075]
Sequence ID: WP_089127465.1 Length: 286 
>hypothetical protein NIES4075_25240 [Tolypothrix sp. NIES-4075]
Sequence ID: GAX41551.1 Length: 286  
Range 1: 1 to 274

Score:103 bits(258), Expect:8e-22, 
Method:Compositional matrix adjust., 
Identities:92/322(29%), Positives:144/322(44%), Gaps:51/322(15%)

Query  11   LVVSRYNDAAAVLSAAQDFFAEDELLTSLPYGILRRLSRTPDLYGAEHYFLSITTPDPAR  70
            + V RY DA+      +D+    E L  L  GI   L   P  YG + Y  ++ T     
Sbjct  1    MKVHRYEDASQFYERVKDYLLSQEALHFLLLGISNVLIYNPKRYGEKLYLTTVETDGNIV  60

Query  71   AGSLEEPMSAKSRVVLLAMQTGRWPLAFFVSPRSPEKEVREAVVRLLRHLNESGQAKAVG  130
            A ++  P     R++L  +Q        F + ++  +++         HL +S     + 
Sbjct  61   AVAMRTP---PHRLLLSKIQD-------FAAVKAIAQDL---------HLTQS-----LP  96

Query  131  KVEGQSHHAAVLAALWNATA--ADACLPPLRVRQHDRFHMCERVVDPSFVIADDDPTLRI  188
             V    + A   A  W +    +D  +  LR  Q ++       V P   I+     LRI
Sbjct  97   GVTAPMNEAKAFAETWRSLTGQSDQLMKKLRTFQLEK-------VQP---ISSAQGNLRI  146

Query  189  KKATEADVELLAAWYQSFRERLHDPTDLDGARRMARSWLDGEEGCAAYLLLRRAEHKGEP  248
              ATE D ELL  WY++F        + D  R     W++       + L +   +  + 
Sbjct  147  --ATETDRELLLRWYEAFSLETSGSVESDPKR-----WIE-------HTLQQSTAYIWQD  192

Query  249  ETPVSLCLTNRETPHTRTISMVYTPAEHGCKGYATRLVASVTQIALAVK-RYCCLFTDLA  307
            + PVS+      TP+  +I+MVYTP E+  KGYA+  VA+++Q  L    +YC LFTDLA
Sbjct  193  KIPVSIACRGGITPNGASINMVYTPPEYRKKGYASTCVAALSQTLLNQGYKYCFLFTDLA  252

Query  308  NPHSNYIYYKVGYRTHSEWDTY  329
            NP SN+IY  +GY+  ++W  Y
Sbjct  253  NPTSNHIYQSIGYQPVNDWYDY  274


>GNAT family N-acetyltransferase [Calothrix desertica]
Sequence ID: WP_127079033.1 Length: 280 
>hypothetical protein CAL7102_10068 [Calothrix desertica PCC 7102]
Sequence ID: TWH40715.1 Length: 280  
Range 1: 1 to 276

Score:103 bits(256), Expect:2e-21, 
Method:Compositional matrix adjust., 
Identities:85/324(26%), Positives:145/324(44%), Gaps:53/324(16%)

Query  11   LVVSRYNDAAAVLSAAQDFFAEDELLTSLPYGILRRLSRTPDLYGAEHYFLSITTPDPAR  70
            + + R+ DA       +D+  + E + +L  GI  RL ++PD Y  ++Y   +       
Sbjct  1    MKIQRFADARQFYEQVKDYLLQQEAMHNLNLGICNRLVQSPDHYQEQNYLAIVEN-----  55

Query  71   AGSLEEPMSAKSRVVLLAMQTGRWPLAFFVSPRSPEKEVREAVVRLLRHLNESGQAKAVG  130
                      KS ++ + ++    P A  +S  S   +V   +V  +         K++ 
Sbjct  56   ----------KSEIIGVVIRNP--PFALLLSVMSTIDDVMPLIVSDVHDF-----YKSLS  98

Query  131  KVEGQSHHAAVLAALWNATAADACLPPLRVRQHDRFHMCERVVDPSFVIADDDPTLRIKK  190
            +V      +   A  W     D      +++   R    E+V   +    D      ++ 
Sbjct  99   EVNAPVKESKAFAQAW----CDYTGNKYKLKLATRVFQLEKVQQQNSTPGD------LRL  148

Query  191  ATEADVELLAAWYQSF-RERLHD---PTDLDGARRMARSWLDGEEGCAAYLLLRRAEHKG  246
            AT  + ELL +WY+ F RE L +   P+D+   R+++++        +AYL   +     
Sbjct  149  ATAKERELLKSWYEEFCREALEEINVPSDIWVERQLSQN--------SAYLWYNK-----  195

Query  247  EPETPVSLCLTNRETPHTRTISMVYTPAEHGCKGYATRLVASVTQIALAVK-RYCCLFTD  305
               + VS+    R TP+   ISMVYTP E+  +GYA+  VA+++Q  L    +YC LF D
Sbjct  196  ---SYVSMACRTRSTPNGVAISMVYTPPEYRRQGYASNCVAALSQELLNQGYKYCFLFAD  252

Query  306  LANPHSNYIYYKVGYRTHSEWDTY  329
            LAN  SN+IY ++GY+   EW  Y
Sbjct  253  LANSTSNHIYQEIGYQAIGEWQEY  276


>acetyltransferase [Calothrix desertica PCC 7102]
Sequence ID: RUT10312.1 Length: 297 
Range 1: 20 to 293

Score:101 bits(252), Expect:8e-21, 
Method:Compositional matrix adjust., 
Identities:85/322(26%), Positives:144/322(44%), Gaps:53/322(16%)

Query  13   VSRYNDAAAVLSAAQDFFAEDELLTSLPYGILRRLSRTPDLYGAEHYFLSITTPDPARAG  72
            + R+ DA       +D+  + E + +L  GI  RL ++PD Y  ++Y   +         
Sbjct  20   IQRFADARQFYEQVKDYLLQQEAMHNLNLGICNRLVQSPDHYQEQNYLAIVEN-------  72

Query  73   SLEEPMSAKSRVVLLAMQTGRWPLAFFVSPRSPEKEVREAVVRLLRHLNESGQAKAVGKV  132
                    KS ++ + ++    P A  +S  S   +V   +V  +         K++ +V
Sbjct  73   --------KSEIIGVVIRNP--PFALLLSVMSTIDDVMPLIVSDVHDF-----YKSLSEV  117

Query  133  EGQSHHAAVLAALWNATAADACLPPLRVRQHDRFHMCERVVDPSFVIADDDPTLRIKKAT  192
                  +   A  W     D      +++   R    E+V   +    D      ++ AT
Sbjct  118  NAPVKESKAFAQAW----CDYTGNKYKLKLATRVFQLEKVQQQNSTPGD------LRLAT  167

Query  193  EADVELLAAWYQSF-RERLHD---PTDLDGARRMARSWLDGEEGCAAYLLLRRAEHKGEP  248
              + ELL +WY+ F RE L +   P+D+   R+++++        +AYL   +       
Sbjct  168  AKERELLKSWYEEFCREALEEINVPSDIWVERQLSQN--------SAYLWYNK-------  212

Query  249  ETPVSLCLTNRETPHTRTISMVYTPAEHGCKGYATRLVASVTQIALAVK-RYCCLFTDLA  307
             + VS+    R TP+   ISMVYTP E+  +GYA+  VA+++Q  L    +YC LF DLA
Sbjct  213  -SYVSMACRTRSTPNGVAISMVYTPPEYRRQGYASNCVAALSQELLNQGYKYCFLFADLA  271

Query  308  NPHSNYIYYKVGYRTHSEWDTY  329
            N  SN+IY ++GY+   EW  Y
Sbjct  272  NSTSNHIYQEIGYQAIGEWQEY  293


>GNAT family N-acetyltransferase [Hassallia byssoidea]
Sequence ID: WP_039737824.1 Length: 286 
>GNAT family N-acetyltransferase [Hassallia byssoidea VB512170]
Sequence ID: NEU72313.1 Length: 286  
Range 1: 3 to 274

Score:100 bits(250), Expect:1e-20, 
Method:Compositional matrix adjust., 
Identities:93/318(29%), Positives:142/318(44%), Gaps:47/318(14%)

Query  13   VSRYNDAAAVLSAAQDFFAEDELLTSLPYGILRRLSRTPDLYGAEHYFLSITTPDPARAG  72
            V RY DA+      +D+    E L  L  GI   L   P  YG + Y  ++ T       
Sbjct  3    VHRYEDASQFYERVKDYLLSQEALHFLLLGISNVLIYNPKRYGEKLYLTTVET-------  55

Query  73   SLEEPMSAKSRVVLLAMQTGRWPLAFFVSPRSPEKEVREAVVRLLRHLNESGQAKAVGKV  132
                       +V +AM+T   P    +  +  +    EA+ + L HL +S     +  V
Sbjct  56   --------DGNIVAVAMRT---PPHRLLLSKIQDFAAVEAIAQDL-HLIQS-----LPGV  98

Query  133  EGQSHHAAVLAALWNATAADACLPPLRVRQHDRFHMCERVVDPSFVIADDDPTLRIKKAT  192
                + A   A +W A    +     R+R    F + +  + P   I      LRI  AT
Sbjct  99   TAPMNEAKAFAEVWKALTGQSYQLIKRLR---TFKLEK--LQP---IYSAQGNLRI--AT  148

Query  193  EADVELLAAWYQSFRERLHDPTDLDGARRMARSWLDGEEGCAAYLLLRRAEHKGEPETPV  252
            EAD ELL  WY++F         + G     + W++       + L +   +  + + PV
Sbjct  149  EADKELLLRWYETFSLE-----TVGGIESYPKRWIE-------HTLQQSTAYIWQDKIPV  196

Query  253  SLCLTNRETPHTRTISMVYTPAEHGCKGYATRLVASVTQIAL-AVKRYCCLFTDLANPHS  311
            S+      TP+  +I+MVYTP E+  KGYA+  VA+++Q  L    +YC LFTDLANP S
Sbjct  197  SIACRGGLTPNGASINMVYTPPEYRKKGYASACVAALSQTLLDKGYKYCFLFTDLANPTS  256

Query  312  NYIYYKVGYRTHSEWDTY  329
            N+IY  +GY+  ++W  Y
Sbjct  257  NHIYQAIGYQPVNDWYDY  274


>GNAT family N-acetyltransferase [Cyanobacteria bacterium UBA11371]
Sequence ID: HAZ50088.1 Length: 280 
>GNAT family N-acetyltransferase [Cyanobacteria bacterium UBA11368]
Sequence ID: HBE32672.1 Length: 280  
Range 1: 92 to 275

Score:99.8 bits(247), Expect:3e-20, 
Method:Compositional matrix adjust., 
Identities:67/214(31%), Positives:98/214(45%), Gaps:39/214(18%)

Query  125  QAKAVGKVEGQSHHAAVLAALWNATAADACLPPLRVRQHDRFHMCERVVDPSFVIADDDP  184
            Q + +  V   +  A   A +W     ++     ++    R H  E V     +IA    
Sbjct  92   QKQPLPGVNALTEEALAFAQIWEKLTGES----YQIEMQMRIHQLESVE----LIAKSSG  143

Query  185  TLRIKKATEADVELLAAWYQSF--------RERLHDPTDLDGARRMARSWLDGEEGCAAY  236
             LR+  A E+D +L+  WY++F        +E +H   D    +  A  W          
Sbjct  144  YLRL--ANESDRQLILEWYKAFELDAIGTNQENIHRIVDYHIKQNHAYIW----------  191

Query  237  LLLRRAEHKGEPETPVSLCLTNRETPHTRTISMVYTPAEHGCKGYATRLVASVTQIALAV  296
                      E + PVS+      TP+ + I+ VYTP EH  KGYAT  VA+++Q  L  
Sbjct  192  ----------EDKIPVSMVFAGGSTPNGKRITAVYTPPEHRQKGYATSCVAALSQNLLDS  241

Query  297  K-RYCCLFTDLANPHSNYIYYKVGYRTHSEWDTY  329
              ++C LFTDLANP SN+IY+K+GYR  S W  Y
Sbjct  242  GCKFCFLFTDLANPTSNHIYHKIGYRPVSNWSNY  275


>GNAT family N-acetyltransferase [Calothrix sp. HK-06]
Sequence ID: WP_073622284.1 Length: 278 
>GNAT family N-acetyltransferase [Calothrix sp. HK-06]
Sequence ID: OKH43386.1 Length: 278  
Range 1: 1 to 275

Score:99.0 bits(245), Expect:5e-20, 
Method:Compositional matrix adjust., 
Identities:83/321(26%), Positives:140/321(43%), Gaps:48/321(14%)

Query  11   LVVSRYNDAAAVLSAAQDFFAEDELLTSLPYGILRRLSRTPDLYGAEHYFLSITTPDPAR  70
            + + R+ DA       +D+  + E + +L  GI  RL   PD Y ++ YF ++       
Sbjct  1    MKIQRFEDARQFYQQVKDYLLQQEAMHNLQLGICNRLINDPDYYPSQSYFATVVN-----  55

Query  71   AGSLEEPMSAKSRVVLLAMQTGRWPLAFFVSPRSPEKEVREAVVRLLRHLNESGQAKAVG  130
                      +S V+ + M+T   PL   + P +   ++   +V  +    +S     + 
Sbjct  56   ----------ESEVIGVIMRTPPSPLIVSLMPTT---DIMPLIVADVYDYYQS-----LP  97

Query  131  KVEGQSHHAAVLAALWNATAADACLPPLRVRQHDRFHMCERVVDPSFVIADDDPTL-RIK  189
             V G    +   A  W     +       ++   R +  E+V           PT   ++
Sbjct  98   GVNGPIIESQAFAHAWCKFTGNK----YNIKIATRVYQLEQV-------KTQIPTQGELR  146

Query  190  KATEADVELLAAWYQSFRERLHDPTDLDGARRMARSWLDGEEGCAAYLLLRRAEHKGEPE  249
             AT A+ ELL  WY++F        D+      A +WL+ +       L +   +    +
Sbjct  147  LATTAERELLKIWYEAFCYEALGKIDVP-----ADTWLERQ-------LSQNNAYFWYDK  194

Query  250  TPVSLCLTNRETPHTRTISMVYTPAEHGCKGYATRLVASVTQIALAVK-RYCCLFTDLAN  308
             PVS+    R TP+ R ISMVYTP E+  +GY++  VA+++Q  L    +YC LF D+ N
Sbjct  195  IPVSMACRTRSTPNGRAISMVYTPPEYRRQGYSSNCVAALSQELLNQGYKYCFLFADIDN  254

Query  309  PHSNYIYYKVGYRTHSEWDTY  329
              SN+IY ++GY+   EW  Y
Sbjct  255  STSNHIYQEIGYQAVGEWQEY  275


>GNAT family N-acetyltransferase [Chloroflexi bacterium]
Sequence ID: RIK44937.1 Length: 288 
Range 1: 3 to 288

Score:99.0 bits(245), Expect:5e-20, 
Method:Compositional matrix adjust., 
Identities:101/332(30%), Positives:144/332(43%), Gaps:53/332(15%)

Query  13   VSRYNDAAAVLSAAQDFFAEDELLTSLPYGILRRLSRTPDLYGAEHYFLSITTPDPARAG  72
            ++ Y + A  L+  Q    ++E + SL  GI+ RL   PD   +  Y  ++   D  R  
Sbjct  3    LTTYVEPADFLTQTQAVLEQEETVNSLMLGIVVRLRDQPDFVESTPYLSAVL--DDGR--  58

Query  73   SLEEPMSAKSRVVLLAMQTGRWPLAFFVSPRSPEKEVREAVVRLLRHLNESGQAKAVGKV  132
                         L+A  T   P    V+   P+     A+V      NE    ++V  V
Sbjct  59   -------------LVAAATMTPPYNVIVASDQPDYPAAFALVVDDLVANE----RSVPGV  101

Query  133  EGQSHHAAVLAALWNATAADACLPPLRVRQHDRFHMCERVVDPSFVIADDDPTLRIKKAT  192
             G    +A  A +W+A        P  ++ H R    ++V  P +      P  +++ AT
Sbjct  102  NGPVPLSASFAEIWSAVTGQ----PYTLQMHMRAFELQQVDHPPY------PPGKLRLAT  151

Query  193  EADVELLAAWYQSFR-ERLHDPTDLDGARRMARSWLDGEEGCAAYLLLRRA-EHKG----  246
             AD ELL  W  +F  E LH+P D D  R              AY  + RA  H+     
Sbjct  152  SADKELLVQWVTAFGFEALHEP-DQDLER--------------AYQGVERALRHQNFFVW  196

Query  247  EPETPVSLCLTNRETPHTRTISMVYTPAEHGCKGYATRLVASVTQIAL-AVKRYCCLFTD  305
            +   PVSL    R T    TI  VYTP E   +GYAT LVA+++Q  L   K++  LFTD
Sbjct  197  DDNGPVSLAGRARPTRRGITIGPVYTPPEFRHQGYATALVAALSQRLLDEGKQFVTLFTD  256

Query  306  LANPHSNYIYYKVGYRTHSEWDTYETGTDAAP  337
            LANP SN IY K+G+R   ++  Y  G    P
Sbjct  257  LANPTSNSIYQKIGFRPVRDFIEYRFGQPGPP  288


>GNAT family N-acetyltransferase [Actinobacteria bacterium]
Sequence ID: PLS85850.1 Length: 285 
Range 1: 1 to 283

Score:98.6 bits(244), Expect:7e-20, 
Method:Compositional matrix adjust., 
Identities:92/324(28%), Positives:138/324(42%), Gaps:45/324(13%)

Query  11   LVVSRYNDAAAVLSAAQDFFAEDELLTSLPYGILRRLSRTPDLYGAEHYFLSITTPDPAR  70
            + + R+  A    + A    A+ E    L  G++  L R P L   E Y  ++     A 
Sbjct  1    MQLQRFEKAEDFYAGAGRLLAQREAENCLMLGLVASLGRDPGLPPEEPYMATVGEGGEAI  60

Query  71   AGSLEEPMSAKSRVVLLAMQTGRWPLAFFVS--PRSPEKEVREAVVRLLRHLNESGQAKA  128
            A +L  P                 P    VS   R    EV   +V  +R    +     
Sbjct  61   AAALMTP-----------------PFGLVVSTVARGDPGEVLAPIVDDVRRFRVTPPG--  101

Query  129  VGKVEGQSHHAAVLAALWNATAADACLPPLRVRQHDRFHMCERVVDPSFVIADDDPTLRI  188
               V G +  +   A LW A+       P R     R +   RV+  + V         +
Sbjct  102  ---VVGPALVSRAFAELWQASEGQ----PYRKGTAMRVYRLRRVIPVTGVPGA------L  148

Query  189  KKATEADVELLAAWYQSF-RERLHDPTDLDGARRMARSWLDGEEGCAAYLLLRRAEHKGE  247
            + AT+ D ELL+ W+ +F RE L + T+ + A R+  ++L GE          R  +  E
Sbjct  149  RTATDRDRELLSQWFAAFNREALGEETNPEQAERLTEAYLQGET---------RGIYLWE  199

Query  248  PETPVSLCLTNRETPHTRTISMVYTPAEHGCKGYATRLVASVTQIAL-AVKRYCCLFTDL  306
               PVS+   +  TP+   ++ VYTP     +GYA+  VA+++Q  L   +RYC LFTDL
Sbjct  200  DGRPVSMAGHSGPTPNGVRVNAVYTPPGLRGRGYASACVATLSQKLLDKGRRYCFLFTDL  259

Query  307  ANPHSNYIYYKVGYRTHSEWDTYE  330
            ANP SN IY  VGY   ++ D Y+
Sbjct  260  ANPTSNRIYRAVGYEAVADVDEYK  283


>hypothetical protein C6502_08280 [Candidatus Poribacteria bacterium]
Sequence ID: RKU11360.1 Length: 285 
Range 1: 4 to 272

Score:98.6 bits(244), Expect:8e-20, 
Method:Compositional matrix adjust., 
Identities:91/311(29%), Positives:136/311(43%), Gaps:45/311(14%)

Query  13   VSRYNDAAAVLSAAQDFFAEDELLTSLPYGILRRLSRTPDLYGAEHYFLSITTPDPARAG  72
            +  ++DA  ++S +  +   +E   +LP G+  RL++ P  YG E          P    
Sbjct  4    IQSHDDANELISLSGAYLELNESENNLPIGLAYRLAKNPRYYGPE---------SPLLLS  54

Query  73   SLEEPMSAKSRVVLLAMQTG--RWPLAFFVSPRSPEKEVREAVVRLLRHLNESGQAKAVG  130
             LE+      R V +A+ T   R  L+ F      E  V  A+  L R+L   G    + 
Sbjct  55   ILEQ-----GRAVGVAIMTPPRRLILSRF------ETSVEVAMAHLTRYLR--GIDTPIP  101

Query  131  KVEGQSHHAAVLAALWNATAADACLPPLRVRQHDRFHMCERVVDPSFVIADDDPTLRIKK  190
             V G +  A   +  W            R     R  M  RV +   V        +++ 
Sbjct  102  GVTGPATEAQAFSECWTEE---------RAGISARVVMRLRVFEARIVADVPLSPGKLRL  152

Query  191  ATEADVELLAAWYQSFRERLHDPTDLDGARRMARSWLDGEEGCAAYLLLRRAEHKGEPET  250
            A  AD  L+  W  +F E + +P D+D A+  A+ ++          LL   +  G    
Sbjct  153  ACMADHPLMTQWIAAFSETIGEPVDVDQAKSNAQQYIKDR-------LLYIWDDGG----  201

Query  251  PVSLCLTNRETPHTRTISMVYTPAEHGCKGYATRLVASVTQIALAVK-RYCCLFTDLANP  309
            PVS+    R   +  TIS VYTP EH  KGYAT  V S+T+  L+ +  +C L+TDL+NP
Sbjct  202  PVSIATETRPIRNGTTISTVYTPPEHRSKGYATSCVWSLTKKLLSGRYSFCNLYTDLSNP  261

Query  310  HSNYIYYKVGY  320
             SN IY K+GY
Sbjct  262  TSNSIYTKIGY  272


>GNAT family N-acetyltransferase [Chloroflexi bacterium]
Sequence ID: HAJ37371.1 Length: 284 
Range 1: 2 to 279

Score:98.2 bits(243), Expect:1e-19, 
Method:Compositional matrix adjust., 
Identities:92/321(29%), Positives:140/321(43%), Gaps:45/321(14%)

Query  11   LVVSRYNDAAAVLSAAQDFFAEDELLTSLPYGILRRLSRTPDLYGAEHY-FLSITTPDPA  69
            L ++ + D    L+AA +  A DE+   L  G+  RL + P  +  EH  FL+       
Sbjct  2    LQLTVHTDIDTFLAAAGNDLARDEVTNGLMLGVALRLKQDPSRF--EHAPFLAT------  53

Query  70   RAGSLEEPMSAKSRVVLLAMQTGRWPLAFFVSPRSPEKEVREAVVRLLRHLNESGQAKAV  129
                    +  +  +V + M T  + L  + +   P   +R     L+           +
Sbjct  54   --------VHERDALVAVGMMTPPYGLLVYAAVDDPRPALRLIAATLV------AAQWPL  99

Query  130  GKVEGQSHHAAVLAALWNATAADACLPPLRVRQHDRFHMCERVVDPSFVIADDDPTLRIK  189
              V G +  +   A  W A    A  P + +R  +      RV  PS+      P   ++
Sbjct  100  PTVNGVAAVSQAFAEEWQALTDGAITPLMALRVFE----LRRVTPPSW------PPGHLR  149

Query  190  KATEADVELLAAWYQSFRERLHDPTDLDGARRMARSWLDGEEGCAAYLLLRRAEHKGEPE  249
             AT+AD +L+ AWY +F +             + R+  +G    A YL     E  G P 
Sbjct  150  LATDADADLVMAWYDAFHDEAVPNAAAPRLPHVERALAEG----AIYLW----EDGGRP-  200

Query  250  TPVSLCLTNRETPHTRTISMVYTPAEHGCKGYATRLVASVTQIAL-AVKRYCCLFTDLAN  308
              VSL    R TPH  +I  VYTP E   +GYA+  VA ++Q+ L   K +C LFTDLAN
Sbjct  201  --VSLAAKGRRTPHGVSIGPVYTPPEWRGRGYASACVAGLSQLILDEGKDFCTLFTDLAN  258

Query  309  PHSNYIYYKVGYRTHSEWDTY  329
            P SN+IY ++GYR   ++  Y
Sbjct  259  PTSNHIYQQIGYRPVCDFAEY  279


>GNAT family N-acetyltransferase [Candidatus Poribacteria bacterium]
Sequence ID: MYE90884.1 Length: 288 
Range 1: 4 to 272

Score:97.4 bits(241), Expect:2e-19, 
Method:Compositional matrix adjust., 
Identities:88/312(28%), Positives:139/312(44%), Gaps:47/312(15%)

Query  13   VSRYNDAAAVLSAAQDFFAEDELLTSLPYGILRRLSRTPDLYGAEHYFLSITTPDPARAG  72
            +  +NDA  ++S +  +   +E   SLP G+  RL+     YG E          P    
Sbjct  4    IQSHNDANELISLSGAYLELNESENSLPIGLSYRLAENFRYYGPE---------SPLLLS  54

Query  73   SLEEPMSAKSRVVLLAMQTG--RWPLAFFVSPRSPEKEVREAVVRLLRHLNESGQAKAVG  130
             LE+      R V +A+ T   R  L+ F      E  V  A+V L R+L   G    + 
Sbjct  55   ILEQ-----GRAVGVAIMTPPRRLILSRF------ETSVEVAMVHLTRYLR--GIDMPIP  101

Query  131  KVEGQSHHAAVLAALW-NATAADACLPPLRVRQHDRFHMCERVVDPSFVIADDDPTLRIK  189
             V G +  A V +  W     + +  P +R+R  +   + +  + P           +++
Sbjct  102  GVAGPATEAQVFSHCWIEGIPSVSSKPVMRLRIFEARKVADLPLSPG----------KLR  151

Query  190  KATEADVELLAAWYQSFRERLHDPTDLDGARRMARSWLDGEEGCAAYLLLRRAEHKGEPE  249
             A  AD  L+  W  +F E + +P D + AR     +++            R  +  +  
Sbjct  152  LACMADQPLMMQWIAAFSEAIGEPVDSNTARSNVEQYIED-----------RQLYIWDDG  200

Query  250  TPVSLCLTNRETPHTRTISMVYTPAEHGCKGYATRLVASVTQIALAVK-RYCCLFTDLAN  308
             PVS+    R T +  TIS VYTP E+  KGYAT  V ++T+  L+ +  +C L+TDL+N
Sbjct  201  GPVSIATETRPTRNGTTISTVYTPPEYRNKGYATSCVCALTKELLSDRYSFCSLYTDLSN  260

Query  309  PHSNYIYYKVGY  320
            P SN IY K+GY
Sbjct  261  PTSNSIYAKIGY  272


>GNAT family N-acetyltransferase [Nostocales cyanobacterium HT-58-2]
Sequence ID: WP_087546372.1 Length: 278 
>GNAT family N-acetyltransferase [Nostocales cyanobacterium HT-58-2]
Sequence ID: ARV63230.1 Length: 278  
Range 1: 1 to 275

Score:96.7 bits(239), Expect:4e-19, 
Method:Compositional matrix adjust., 
Identities:90/321(28%), Positives:141/321(43%), Gaps:48/321(14%)

Query  11   LVVSRYNDAAAVLSAAQDFFAEDELLTSLPYGILRRLSRTPDLYGAEHYFLSITTPDPAR  70
            + + R++DA+      +D+    E L SL  GI   L   P  Y  + Y  ++       
Sbjct  1    MKLHRFDDASQFYERVKDYLLSQEALHSLLLGICNTLIHNPQFYDCQPYLATV-------  53

Query  71   AGSLEEPMSAKSRVVLLAMQTGRWPLAFFVSPRSPEKEVREAVVRLLRHLNESGQAKAVG  130
                        ++V +AM+T   P    +  +  +    EA  + L   +E      + 
Sbjct  54   --------EMDGKIVAVAMRT---PPRRLILSKIEDFAAVEAFAQDLHSHHEQ-----LP  97

Query  131  KVEGQSHHAAVLAALWNATAADACLPPLRVRQHDRFHMCERVVDPSFVIADDDPTLRIKK  190
             V G +  A   A  W A A  +     ++    R H   +V  P   I      LR+  
Sbjct  98   GVSGLAAEALAFAQAWQAIANQS----YKLEMQLRIHQLNKV-QP---IPSSSGDLRL--  147

Query  191  ATEADVELLAAWYQSFRERLHDPTDLDGARRMARSWLDG-EEGCAAYLLLRRAEHKGEPE  249
            A+E D  LL  WY++F                A  +++G EE    + L +R+ +  + +
Sbjct  148  ASEDDYLLLVDWYKAFAIE-------------AFGFVEGNEERKVKHYLSQRSLYLWQDQ  194

Query  250  TPVSLCLTNRETPHTRTISMVYTPAEHGCKGYATRLVASVTQIALAVK-RYCCLFTDLAN  308
             PVS+ L+   TP++ +I  VYTP E+  KGYAT  VA+++Q  L    R C LFTDLAN
Sbjct  195  VPVSMALSRVLTPNSGSIGPVYTPPEYRRKGYATSCVAALSQTLLDQGCRSCFLFTDLAN  254

Query  309  PHSNYIYYKVGYRTHSEWDTY  329
            P SN+IY  +GY    +W+ Y
Sbjct  255  PTSNHIYKTIGYERVGDWNDY  275


>GNAT family N-acetyltransferase [Rivularia sp. PCC 7116]
Sequence ID: WP_015116824.1 Length: 280 
>putative acyltransferase [Rivularia sp. PCC 7116]
Sequence ID: AFY53246.1 Length: 280  
Range 1: 5 to 277

Score:95.9 bits(237), Expect:7e-19, 
Method:Compositional matrix adjust., 
Identities:83/319(26%), Positives:141/319(44%), Gaps:50/319(15%)

Query  15   RYNDAAAVLSAAQDFFAEDELLTSLPYGILRRLSRTPDLYGAEHYFLSITTPDPARAGSL  74
            R++DA       +D+F ++E+L +L  GI   L   P +   + Y LS+   D       
Sbjct  5    RFHDANLFYRKVKDYFLKEEVLHNLQLGICNNLISNPKISKIKPY-LSVVEED-------  56

Query  75   EEPMSAKSRVVLLAMQTGRWPLAFFVSPRSPEKEVREAVVRLLRHLNESGQAKAVGKVEG  134
                     ++ +AM    + L            ++      +  L+   Q K++  +  
Sbjct  57   -------GNIIAVAMMIIPYNLLL--------SRIKNFAAIDIIALDLQRQYKSLTNINA  101

Query  135  QSHHAAVLAALWN--ATAADACLPPLRVRQHDRFHMCERVVDPSFVIADDDPTLRIKKAT  192
                +   A  W     ++     PLR+ + +   +        F+ A  +   RI  AT
Sbjct  102  PILESQAFADKWCLLTNSSYNLKLPLRIFKLETVEL--------FLQAKGN--FRI--AT  149

Query  193  EADVELLAAWYQSFRERLHDPTDLDGARRMARSWLD-GEEGCAAYLLLRRAEHKGEPETP  251
            + D ELL +W+ +F     +     G    + SW++   +   AYL         + E P
Sbjct  150  QNDKELLKSWHDAFN---FEALGKKGIESDSESWVETALQKGKAYL--------WQDEIP  198

Query  252  VSLCLTNRETPHTRTISMVYTPAEHGCKGYATRLVASVTQIALAVK-RYCCLFTDLANPH  310
            VS+  + R TP+   ISMVYTP E+  +GYA   VA+++Q  L  + ++C LFTDL+NP 
Sbjct  199  VSIACSTRSTPNGIGISMVYTPPEYRKRGYAGACVAALSQTLLNTEYKFCFLFTDLSNPT  258

Query  311  SNYIYYKVGYRTHSEWDTY  329
            SN IY ++GY+  ++W  Y
Sbjct  259  SNKIYQQIGYKPVADWSNY  277


>GNAT family N-acetyltransferase [Scytonema sp. HK-05]
Sequence ID: WP_073632863.1 Length: 278 
>GNAT family N-acetyltransferase [Scytonema sp. HK-05]
Sequence ID: OKH57604.1 Length: 278  
Range 1: 3 to 275

Score:95.5 bits(236), Expect:1e-18, 
Method:Compositional matrix adjust., 
Identities:85/318(27%), Positives:137/318(43%), Gaps:46/318(14%)

Query  13   VSRYNDAAAVLSAAQDFFAEDELLTSLPYGILRRLSRTPDLYGAEHYFLSITTPDPARAG  72
            ++R+ DA       +D+  + E L ++  G+   L   P+ +  + Y  ++       A 
Sbjct  3    INRFEDANQFYERVKDYLLKQEALHNMLLGLCNALIHNPERFEEKPYLATVEVDGDIVAV  62

Query  73   SLEEPMSAKSRVVLLAMQTGRWPLAFFVSPRSPEKEVREAVVRLLRHLNESGQAKAVGKV  132
             ++ P     R +LL+              +  +    E + + L    ES +      +
Sbjct  63   VMKIP----PRNLLLS--------------KIQDFGAIEVITQDLHLTQESLRGINAPTI  104

Query  133  EGQSHHAAVLAALWNATAADACLPPLRVRQHDRFHMCERVVDPSFVIADDDPTLRIKKAT  192
            E     A   A  W++             Q  +  M  R      V A    T R++ AT
Sbjct  105  E-----AKAFAEAWHSLTG----------QSYQLKMALRAFQLEQVQAIPQATGRLRIAT  149

Query  193  EADVELLAAWYQSFRERLHDPTDLDGARRMARSWLDGEEGCAAYLLLRRAEHKGEPETPV  252
            E++ ELL  W+++F        +  G  R    +L   +  +AY+         E ETPV
Sbjct  150  ESERELLIGWFEAFGLEALGSVE-PGVERRVEHYL---QSASAYIW--------EDETPV  197

Query  253  SLCLTNRETPHTRTISMVYTPAEHGCKGYATRLVASVTQIAL-AVKRYCCLFTDLANPHS  311
            S+      TP+   +S+VYTP EH  KGYA+  VA++++  L A  RYC LFTDLANP S
Sbjct  198  SMACQVGVTPNGARVSLVYTPPEHRRKGYASACVAALSETLLKAGHRYCFLFTDLANPTS  257

Query  312  NYIYYKVGYRTHSEWDTY  329
            NYIY  +GY++  +   Y
Sbjct  258  NYIYQAIGYKSVGDLSDY  275


>hypothetical protein SAMD00079811_21780 [Scytonema sp. HK-05]
Sequence ID: BAY44577.1 Length: 280 
Range 1: 5 to 277

Score:95.5 bits(236), Expect:1e-18, 
Method:Compositional matrix adjust., 
Identities:85/318(27%), Positives:137/318(43%), Gaps:46/318(14%)

Query  13   VSRYNDAAAVLSAAQDFFAEDELLTSLPYGILRRLSRTPDLYGAEHYFLSITTPDPARAG  72
            ++R+ DA       +D+  + E L ++  G+   L   P+ +  + Y  ++       A 
Sbjct  5    INRFEDANQFYERVKDYLLKQEALHNMLLGLCNALIHNPERFEEKPYLATVEVDGDIVAV  64

Query  73   SLEEPMSAKSRVVLLAMQTGRWPLAFFVSPRSPEKEVREAVVRLLRHLNESGQAKAVGKV  132
             ++ P     R +LL+              +  +    E + + L    ES +      +
Sbjct  65   VMKIP----PRNLLLS--------------KIQDFGAIEVITQDLHLTQESLRGINAPTI  106

Query  133  EGQSHHAAVLAALWNATAADACLPPLRVRQHDRFHMCERVVDPSFVIADDDPTLRIKKAT  192
            E     A   A  W++             Q  +  M  R      V A    T R++ AT
Sbjct  107  E-----AKAFAEAWHSLTG----------QSYQLKMALRAFQLEQVQAIPQATGRLRIAT  151

Query  193  EADVELLAAWYQSFRERLHDPTDLDGARRMARSWLDGEEGCAAYLLLRRAEHKGEPETPV  252
            E++ ELL  W+++F        +  G  R    +L   +  +AY+         E ETPV
Sbjct  152  ESERELLIGWFEAFGLEALGSVE-PGVERRVEHYL---QSASAYIW--------EDETPV  199

Query  253  SLCLTNRETPHTRTISMVYTPAEHGCKGYATRLVASVTQIAL-AVKRYCCLFTDLANPHS  311
            S+      TP+   +S+VYTP EH  KGYA+  VA++++  L A  RYC LFTDLANP S
Sbjct  200  SMACQVGVTPNGARVSLVYTPPEHRRKGYASACVAALSETLLKAGHRYCFLFTDLANPTS  259

Query  312  NYIYYKVGYRTHSEWDTY  329
            NYIY  +GY++  +   Y
Sbjct  260  NYIYQAIGYKSVGDLSDY  277


>GNAT family N-acetyltransferase [Chloroflexi bacterium]
Sequence ID: HAF10828.1 Length: 291 
>GNAT family N-acetyltransferase [Chloroflexi bacterium]
Sequence ID: HAL25656.1 Length: 291  
Range 1: 100 to 281

Score:95.5 bits(236), Expect:1e-18, 
Method:Compositional matrix adjust., 
Identities:69/200(35%), Positives:92/200(46%), Gaps:20/200(10%)

Query  132  VEGQSHHAAVLAALWNATAADACLPPLRVRQHDRFHMCERVVDPSFVIADDDPTLRIKKA  191
            V GQ  HA   A+LW            R       H  ER+     V+       R++ A
Sbjct  100  VLGQKRHAKAFASLWAE----------RTGSVASVHTAERIFRLQLVVPPRPVRGRMRGA  149

Query  192  TEADVELLAAWYQSFR-ERLHDPTDLDGARRMARSWLDGEEGCAAYLLLRRAEHKGEPET  250
              ADV L+A+W  +F  E L    + D AR  A  ++ G      YL         +  T
Sbjct  150  APADVPLVASWLNAFNVEALRHSPERDEARIAAERFIAGIGNRTLYLW--------DDGT  201

Query  251  PVSLCLTNRETPHTRTISMVYTPAEHGCKGYATRLVASVTQIAL-AVKRYCCLFTDLANP  309
            PVS+      TP+   +  VYTP E   +GYA+ LVA+ +Q  L A +R+C LFTDLANP
Sbjct  202  PVSMTGVAAVTPNGSRVGPVYTPPELRGRGYASALVAAASQAQLDAGRRFCFLFTDLANP  261

Query  310  HSNYIYYKVGYRTHSEWDTY  329
             SN IY  +GY    + D Y
Sbjct  262  TSNKIYRDIGYERVCDVDEY  281


>GNAT family N-acetyltransferase [Ktedonobacter racemifer]
Sequence ID: WP_007911363.1 Length: 287 
>GCN5-related N-acetyltransferase [Ktedonobacter racemifer DSM 44963]
Sequence ID: EFH86778.1 Length: 287  
Range 1: 1 to 282

Score:95.5 bits(236), Expect:1e-18, 
Method:Compositional matrix adjust., 
Identities:93/321(29%), Positives:146/321(45%), Gaps:41/321(12%)

Query  11   LVVSRYNDAAAVLSAAQDFFAEDELLTSLPYGILRRLSRTPDLYGAEHYFLSITTPDPAR  70
            ++++ Y  A+  L  A+     +E+L  LP GI  RL ++P+      Y  ++       
Sbjct  1    MIITTYMQASDFLERARAELERNEVLNGLPLGIALRLQKSPERIEVPPYLATV-------  53

Query  71   AGSLEEPMSAKSRVVLLAMQTGRWPLAFFVSPRSPEKEVREAVVRLLRHLNESGQAKAVG  130
                      + ++++ A+ T   P    V+    +    EA+  L+ +L E G    V 
Sbjct  54   --------EDEVKLIVAAVMTP--PFRLIVTSNQFDA-FGEALSLLIHNLREHGWP--VP  100

Query  131  KVEGQSHHAAVLAALWNATAADACLPPLRVRQHDRFHMCERVVDPSFVIADDDPTLRIKK  190
             V G S  + + A  W +   +A      +R H R     +V+ P   +     +LRI  
Sbjct  101  GVIGPSSLSDLFAQTWTSLTGEAS----HLRTHQRLFELTQVIAPRPGLG----SLRI--  150

Query  191  ATEADVELLAAWYQSFRER-LHDPTDLDGARRMARSWLDGEEGCAAYLLLRRAEHKGEPE  249
            AT AD  L+  W ++F+E  LH     + A   AR+ +   E    YL +         E
Sbjct  151  ATPADTVLVVRWIKAFQEEALHTSISDEEALAWARTRIGNSE---VYLWVL------PDE  201

Query  250  TPVSLCLTNRETPHTRTISMVYTPAEHGCKGYATRLVASVTQIAL-AVKRYCCLFTDLAN  308
            T VSL  T+R      +I  VYTP E    GYA+R VA+++Q  L +    C LFTDL+N
Sbjct  202  TIVSLVATSRPISRVISIGPVYTPPELRGHGYASRSVAALSQHLLDSGWERCSLFTDLSN  261

Query  309  PHSNYIYYKVGYRTHSEWDTY  329
            P SN IY +VGYR   +++ Y
Sbjct  262  PTSNSIYQQVGYRPVCDFNEY  282


>GNAT family N-acetyltransferase [Chloroflexi bacterium]
Sequence ID: TME81568.1 Length: 285 
Range 1: 4 to 271

Score:95.1 bits(235), Expect:1e-18, 
Method:Compositional matrix adjust., 
Identities:99/316(31%), Positives:131/316(41%), Gaps:54/316(17%)

Query  11   LVVSRYNDAAAVLSAAQDFFAEDELLTSLPYGILRRLSRTPDLYGAEHYFLSITTPDPAR  70
            L V RY    A L+ A  F A  E   +L +GI   L   P+ +        +  P    
Sbjct  4    LTVERYTGVDAFLATAGSFLAAREAEHNLIFGICSNLRTAPEAF--------VMPP----  51

Query  71   AGSLEEPMSAKSRVVLLAMQTGRWPLAFFVSPRSPEKEVREAVVRLLRHLNESGQAKAVG  130
               L   +     VVL+ + T  W L F         EV +     L  L E  Q   + 
Sbjct  52   ---LLATVKRGPTVVLVVVMTPPWNLVF--------SEVDDPGA--LPVLGEHLQGLELP  98

Query  131  KVEGQSHHAAVLAALWNATAADACLPPLRVRQHDRFHMCERVVDPSFVIADDDPTL-RIK  189
             V G S HA   A LW+           R     R  M ER+   + V     P    ++
Sbjct  99   GVIGPSGHATAFAELWSK----------RTGLRPRLAMRERIFRLTTVRKPAHPAQGSMR  148

Query  190  KATEADVELLAAWYQSF-RERLHD--PTD-LDGARRMARSWLDGEEGCAAYLLLRRAEHK  245
             A+  D +LLA W   F RE L D  PTD ++ A R    W+ G  G   YL        
Sbjct  149  AASGGDRDLLARWLGDFSREALDDLDPTDPVEAADR----WIAGR-GRTMYLW-------  196

Query  246  GEPETPVSLCLTNRETPHTRTISMVYTPAEHGCKGYATRLVASVTQIAL-AVKRYCCLFT  304
             E    VSLC    ETP+   I  VYTP     +GYA   V + + + L A +R+C LFT
Sbjct  197  -ENREIVSLCGAGGETPNGIRIGPVYTPPRFRGRGYAGSCVGAASALQLDAGRRFCFLFT  255

Query  305  DLANPHSNYIYYKVGY  320
            D+ NP SN+IY ++GY
Sbjct  256  DITNPTSNHIYQEIGY  271


>GNAT family N-acetyltransferase [Levilinea saccharolytica]
Sequence ID: WP_062416799.1 Length: 289 
>predicted acetyltransferase [Levilinea saccharolytica]
Sequence ID: GAP16270.1 Length: 289  
Range 1: 1 to 283

Score:94.7 bits(234), Expect:2e-18, 
Method:Compositional matrix adjust., 
Identities:98/329(30%), Positives:145/329(44%), Gaps:56/329(17%)

Query  11   LVVSRYNDAAAVLSAAQDFFAEDELLTSLPYGILRRLSRTPDLYGAEHYFLSITTPDPAR  70
            + V+ Y D  A  +   D F + E    L  G+   +   P+ Y           PD  R
Sbjct  1    MKVTFYTDTRAFRARTLDSFLQQEAFNGLILGLTENVMVHPERYA----------PDVLR  50

Query  71   AGSLEEPMSAKSRVVLLAMQTGRWPLAFFVSPRSPEKEVREAVVRLLRHLNESGQAKAVG  130
            A ++E   +A   +VL A+ T   P    +   + +  + EA + L   L  +G    V 
Sbjct  51   A-AVE---NASGDLVLAALMT---PPHNLILHAAQQDGLGEAQIALADALQSAGWQ--VP  101

Query  131  KVEGQSHHAAVLAALWNATAADACLPPLRVRQHDRFHMCERVVDPSFVIADDDPTLRIKK  190
             V G +  +   A LW         P L +  H+R +   RVV P    +       ++ 
Sbjct  102  GVNGPAQLSGAFARLWAQRTGQT--PALAM--HERVYELRRVVPPPQPPSGC-----MRL  152

Query  191  ATEADVELLAAWYQSFRERLHDPTDLDGARRMARSWLDGEEGCAAYLLLRRAEHKGEPET  250
            A EA++E LA W Q+F        +  GA   AR W D         LLRR   + E  +
Sbjct  153  AQEAEIEFLADWSQAFE------VEAIGA---ARDWED---------LLRRTRFRIEDGS  194

Query  251  ---------PVSLCLTNRETPHTRTISMVYTPAEHGCKGYATRLVASVTQIAL-AVKRYC  300
                     PVS+  T R T    TI +VYTP     +GYA+ LVA+V+Q  L + +++C
Sbjct  195  LFVWENEGQPVSMTATTRPTRSGITIGLVYTPTAQRRRGYASALVAAVSQRMLDSGRQFC  254

Query  301  CLFTDLANPHSNYIYYKVGYRTHSEWDTY  329
             LFTDL+NP SN IY ++GY    ++D Y
Sbjct  255  TLFTDLSNPTSNAIYQQIGYVPVGDFDEY  283


>GNAT family N-acetyltransferase [Scytonema tolypothrichoides]
Sequence ID: WP_048869065.1 Length: 295 
>GNAT family N-acetyltransferase [Scytonema tolypothrichoides VB-61278]
Sequence ID: KAB8331986.1 Length: 295  
Range 1: 3 to 290

Score:93.2 bits(230), Expect:8e-18, 
Method:Compositional matrix adjust., 
Identities:87/327(27%), Positives:131/327(40%), Gaps:42/327(12%)

Query  13   VSRYNDAAAVLSAAQDFFAEDELLTSLPYGILRRLSRTPDLYGAEHYFLSITTPDPARAG  72
            V+R+ DA+      +D+    E L  L   I   L   P  Y  + Y  ++       A 
Sbjct  3    VNRFEDASQFYERVKDYLLSQEALHILLLRICNTLIHHPQRYDCQPYLATVEMDGNIVAV  62

Query  73   SLEEPMSAKSRVVLLAMQTGRWPLAFFVSPRSPEKEVREAVVRLLRHLNES--GQAKAVG  130
            ++  P                 P    +S       V     RL R + +      + + 
Sbjct  63   AIRTP-----------------PRRLLLSKAQKLVAVEAIAERLCRSIAQDLHSHEEELP  105

Query  131  KVEGQSHHAAVLAALWNATAADACLPPLRVRQHDRFHMCERVVDPSFVIADDDPTLRIKK  190
             V G +  A   A  W A    +     R+    R H  ++V      I+     LR+  
Sbjct  106  GVSGLAAEAFAFAQSWQAITGHS----YRLSTQLRIHQLDKVQS----ISGSSGYLRL--  155

Query  191  ATEADVELLAAWYQSFRERLHDPTDLDGARRMARSWLDGEEGCAAYLLLRRAEHKGEPET  250
            ATE +  LL  WY++F          D            EE    + L ++  +  + E 
Sbjct  156  ATEDEHLLLLDWYKAFVIEAFGSLQGD------------EERSLEHYLSQKTLYVWQDEV  203

Query  251  PVSLCLTNRETPHTRTISMVYTPAEHGCKGYATRLVASVTQIALAVK-RYCCLFTDLANP  309
            PVS+      TP+   I  VYTP ++  KGYAT  VA+++Q  L    RYC LFTDLANP
Sbjct  204  PVSMACGKVSTPNGGLIGPVYTPKDYRRKGYATSCVAALSQTLLDQGCRYCFLFTDLANP  263

Query  310  HSNYIYYKVGYRTHSEWDTYETGTDAA  336
             SN+IY  +GY+T ++W+ Y    + A
Sbjct  264  TSNHIYKTIGYQTVADWNDYSFTENTA  290


>GNAT family N-acetyltransferase [Scytonema tolypothrichoides]
Sequence ID: WP_048869344.1 Length: 282 
>GNAT family N-acetyltransferase [Scytonema tolypothrichoides VB-61278]
Sequence ID: KAB8331987.1 Length: 282  
Range 1: 3 to 275

Score:92.4 bits(228), Expect:1e-17, 
Method:Compositional matrix adjust., 
Identities:79/318(25%), Positives:128/318(40%), Gaps:46/318(14%)

Query  13   VSRYNDAAAVLSAAQDFFAEDELLTSLPYGILRRLSRTPDLYGAEHYFLSITTPDPARAG  72
            ++R+ DA+      +D+  + E L ++   +   L + P+ +  +HY  ++         
Sbjct  3    INRFEDASQFYEQVKDYLLKQEALHNVQLALCNTLIQNPERFDEKHYLATV---------  53

Query  73   SLEEPMSAKSRVVLLAMQTGRWPLAFFVSPRSPEKEVREAVVRLLRHLNESGQAKAVGKV  132
                       V+ +AM+T    L           E+    + L + L        +  V
Sbjct  54   ------EVDKDVIAVAMKTPGQNLLLSKIEDFGSIEIIAQDIHLTQEL--------LSGV  99

Query  133  EGQSHHAAVLAALWNATAADACLPPLRVRQHDRFHMCERVVDPSFVIADDDPTLRIKKAT  192
                  A      W++             Q     M  R      V     PT  ++ AT
Sbjct  100  NAPVTEAKAFVEAWHSLTG----------QSYHLKMDLRAFQLEQVQPIPKPTGDLRLAT  149

Query  193  EADVELLAAWYQSFRERLHDPTDLDGARRMARSWLDGEEGCAAYLLLRRAEHKGEPETPV  252
            ++D +LL  WY +F        + +  R++ R            LL R   +  E E PV
Sbjct  150  QSDCQLLILWYAAFALEALSTVESEAERKVER------------LLQRGIAYIWEDEIPV  197

Query  253  SLCLTNRETPHTRTISMVYTPAEHGCKGYATRLVASVTQIALAV-KRYCCLFTDLANPHS  311
            S+    R  P+   +S+VYTP E+  KGYA+  VA+++Q  L    RYC LFTDLANP S
Sbjct  198  SMACHVRVMPNGAAVSLVYTPPEYRRKGYASACVAALSQTLLKQGHRYCFLFTDLANPTS  257

Query  312  NYIYYKVGYRTHSEWDTY  329
            N+IY  +GY+   +   Y
Sbjct  258  NHIYQAIGYQPVGDLSEY  275


>GNAT family N-acetyltransferase [Bacillus hwajinpoensis]
Sequence ID: WP_136945286.1 Length: 285 
>GNAT family N-acetyltransferase [Bacillus hwajinpoensis]
Sequence ID: TKD71409.1 Length: 285  
Range 1: 3 to 273

Score:92.0 bits(227), Expect:2e-17, 
Method:Compositional matrix adjust., 
Identities:81/314(26%), Positives:134/314(42%), Gaps:48/314(15%)

Query  13   VSRYNDAAAVLSAAQDFFAEDELLTSLPYGILRRLSRTPDLYGAEHY----FLSITTPDP  68
            +  Y D  A L+  Q F  E+E + +L  GIL RL       G EH     +LS    D 
Sbjct  3    IRSYQDPDAYLNHVQSFLEENEAVNNLSLGILHRLVSQN---GVEHLENKPYLSTIESD-  58

Query  69   ARAGSLEEPMSAKSRVVLLAMQTGRWPLAFFVSPRSPEKEVREAVVRLLRHLNESGQAKA  128
                        + R+ L  +QT    L     P +  + +      LL+        K 
Sbjct  59   ------------EGRIELCMIQTPPHNLTIAGQPTTSREALSYGAEELLKQ-------KQ  99

Query  129  VGKVEGQSHHAAVLAALWNATAADACLPPLRVRQHDRFHMCERVVDPSFVIADDDPTLRI  188
            V  + G++H    L  +++            +  + R +  ++V+ P  +    + T+RI
Sbjct  100  VPGILGENH----LVEIFSKEYCHLTNKKRSLHMNQRIYRLDKVIPPKQI----NGTMRI  151

Query  189  KKATEADVELLAAWYQSFRERLHDPTDLDGARRMARSWLDGEEGCAAYLLLRRAEHKGEP  248
                 +D+ELL  W Q F + +     L+  R  A  +++ E+    + +  R       
Sbjct  152  --VERSDLELLTQWIQQFIQSMGQQATLEECRERAEQFIE-EQSIVFWQVENRI------  202

Query  249  ETPVSLCLTNRETPHTRTISMVYTPAEHGCKGYATRLVASVTQIALAVK-RYCCLFTDLA  307
               VS+    R T +  TI+ VYTP E+   G+A+  VA ++Q  L     +C L+TDL+
Sbjct  203  ---VSMANQTRPTSNGMTINFVYTPPEYEKNGFASACVAELSQSLLNRGYTFCSLYTDLS  259

Query  308  NPHSNYIYYKVGYR  321
            NP SN IY K+G++
Sbjct  260  NPTSNSIYMKIGFK  273


>GNAT family N-acetyltransferase [Scytonema sp. HK-05]
Sequence ID: WP_073632864.1 Length: 296 
>GNAT family N-acetyltransferase [Scytonema sp. HK-05]
Sequence ID: OKH57605.1 Length: 296 >hypothetical protein SAMD00079811_21770 [Scytonema sp. HK-05]
Sequence ID: BAY44576.1 Length: 296  
Range 1: 5 to 284

Score:92.4 bits(228), Expect:2e-17, 
Method:Compositional matrix adjust., 
Identities:88/320(28%), Positives:136/320(42%), Gaps:45/320(14%)

Query  15   RYNDAAAVLSAAQDFFAEDELLTSLPYGILRRLSRTPDLYGAEHYFLSITTPDPARAGSL  74
            R+ DA+      +D+    E L  L  GI   L   P  Y  + Y  S+           
Sbjct  5    RFEDASQFYERVKDYLLSQEALHCLLLGICNTLIHHPQQYDCQPYLASV-----------  53

Query  75   EEPMSAKSRVVLLAMQTGRWPLAFFVSPRSPEKEVREAVV--RLLRHLNES--GQAKAVG  130
                    ++V +AM+T   P    +  +  +    EA+     LR + E    + + + 
Sbjct  54   ----EMDGKIVAVAMRT---PPRRLILSKIEKFAAVEAIACGTALRAIAEDLHSEQQQLP  106

Query  131  KVEGQSHHAAVLAALWNATAADACLPPLRVRQHDRFHMCERVVDPSFVIADDDPTLRIKK  190
             V G +  A   A +W     D      ++ +  R H  ++V  P   I+     LR+  
Sbjct  107  GVSGLAAEALAFAQVWQ----DITSQSYKLEKQLRIHQLDKV-QP---ISRSSGYLRL--  156

Query  191  ATEADVELLAAWYQSFRERLHDPTDLDGARRMARSWLDGEEGCAAYLLLRRAEHKGEPET  250
            ATE +   L  WY++F            A     S    EE    + L + + +  + + 
Sbjct  157  ATEDESFFLVDWYKAF------------AIEAFGSVEGNEERTIKHYLSQNSLYVWQDQV  204

Query  251  PVSLCLTNRETPHTRTISMVYTPAEHGCKGYATRLVASVTQIALAVK-RYCCLFTDLANP  309
            PVS+  +   TP +  I  VYTP E+  KGYAT  VA+++Q  L    RYC LFTDLANP
Sbjct  205  PVSMARSRLFTPSSALIGPVYTPPEYRRKGYATSCVAALSQTLLDQGCRYCFLFTDLANP  264

Query  310  HSNYIYYKVGYRTHSEWDTY  329
             SN+IY  +GY+   +W+ Y
Sbjct  265  TSNHIYQAIGYQRVGDWNDY  284


>hypothetical protein A2V84_08825 [Chloroflexi bacterium RBG_16_70_13]
Sequence ID: OGO53993.1 Length: 269 
Range 1: 75 to 256

Score:91.7 bits(226), Expect:2e-17, 
Method:Compositional matrix adjust., 
Identities:78/204(38%), Positives:98/204(48%), Gaps:25/204(12%)

Query  120  LNESGQAKAVGKVEGQSHHAAVLAALWNATAADACLPPLRVRQHDRFHMCERVVDPSFVI  179
            L E+   +A+  V G    AA  A  W+A +          RQ  R  M ER+   S V 
Sbjct  75   LVEALAGEALPGVSGPRDEAARFAERWSARSG---------RQATRV-MAERIYRLSAVR  124

Query  180  ADDDPTLRIKKATEADVELLAAWYQSF-RERLHDPTD-LDGARRMARSWLDGEEGCAAYL  237
                    ++ A  AD  LL AW ++F  E L + TD  D   R    WL GE G   +L
Sbjct  125  EPRPAPGLMRPAERADRPLLLAWIEAFFLEALGESTDPGDSVDR----WLAGE-GRTLFL  179

Query  238  LLRRAEHKGEPETPVSLCLTNRETPHTRTISMVYTPAEHGCKGYATRLVASVTQIAL-AV  296
                     + +  VSLC    ETPH   +  VYTP EH  +GYA+ LVA V+Q  L A 
Sbjct  180  W-------EDGDVRVSLCGVGGETPHGIRVGPVYTPPEHRGRGYASNLVAGVSQAQLDAG  232

Query  297  KRYCCLFTDLANPHSNYIYYKVGY  320
            +R+  LFTDLANP SN IY  VGY
Sbjct  233  RRFVTLFTDLANPTSNKIYMDVGY  256


>hypothetical protein [Clostridiales bacterium]
Sequence ID: HCJ11407.1 Length: 310 
Range 1: 25 to 304

Score:92.0 bits(227), Expect:3e-17, 
Method:Compositional matrix adjust., 
Identities:97/342(28%), Positives:137/342(40%), Gaps:84/342(24%)

Query  11   LVVSRYNDAAAVLSAAQDFFAEDELLTSLPYGILRRLSRTPDLYGAEHYFLSITTPDPAR  70
            L    Y  A         F  +DE + +LP GI+                          
Sbjct  25   LFFQEYQSAQGFREDVVSFLEQDEAVNNLPLGIVL-------------------------  59

Query  71   AGSLEEPMSAKSRVVLLAMQTGRWPLAFFVSPRSP---------EKEVREAVVRLLRHLN  121
              +LE+P++   R +L A++  R  +A  V+ R+P          + +  AV   + HL+
Sbjct  60   --ALEDPVAEAGRPLLGAVRDDRGEIA-LVALRTPPHNLVLAGCGRRLEAAVQTAVEHLS  116

Query  122  ESGQAKAVGKVEGQSHHAAVLAALWNATAADAC--LPPLRVRQHDRFHMCERVVDPSFVI  179
            ES    A+  V G    A   A LW+    D       L + + D      R   P    
Sbjct  117  ES--QVALPGVIGPRPTAETFARLWSDGTGDGVELQVELEIYRLDEVRQVSR--SPG---  169

Query  180  ADDDPTLRIKKATEADVELLAAWYQSF-RERLHDPTDLDGA-RRMARS--------WLDG  229
                   R+++A  AD EL A W + F RE L +    D   RR+ RS        W DG
Sbjct  170  -------RLRRADAADSELAATWLEDFAREALLEKLRADDVWRRVERSIRQGRLFFWEDG  222

Query  230  EEGCAAYLLLRRAEHKGEPETPVSLCLTNRETPHTRTISMVYTPAEHGCKGYATRLVASV  289
            E                    PVS+  T R T     IS VYTP +   KGYAT  VA++
Sbjct  223  E--------------------PVSMATTARRTQRGMAISSVYTPPQFRRKGYATSCVAAL  262

Query  290  TQIALAVK-RYCCLFTDLANPHSNYIYYKVGYRTHSEWDTYE  330
            +++ L     +CCL+ DLANP SN IY ++GYR   E   Y+
Sbjct  263  SRLLLDEGLDFCCLYADLANPTSNRIYRRIGYRPVGESVVYK  304


>GNAT family N-acetyltransferase [Pontibacillus yanchengensis]
Sequence ID: WP_160849240.1 Length: 282 
Range 1: 1 to 271

Score:91.3 bits(225), Expect:3e-17, 
Method:Compositional matrix adjust., 
Identities:84/312(27%), Positives:126/312(40%), Gaps:42/312(13%)

Query  11   LVVSRYNDAAAVLSAAQDFFAEDELLTSLPYGILRRLSRTPDLYGAEHYFLSITTPDPAR  70
            + V  YN      S  Q F  E+E + +LP GI++R+      +  E             
Sbjct  1    MTVFTYNSPLEYESRVQSFLLENEAMHNLPLGIIQRMKTDMGRFEKEPVL----------  50

Query  71   AGSLEEPMSAKSRVVLLAMQTGRWPLAFFVSPRSPEKEVREAVVRLLRHLNESGQAKAVG  130
             G L+     K+  VL+      W LA  +       E+ +  + +L H  +       G
Sbjct  51   -GYLDHLGEIKT--VLMRTPPHMWILASHI-------ELSDQDINILVHFFKDNHHPVPG  100

Query  131  KVEGQSHHAAVLAALWNATAADACLPPLRVRQHDRFHMCERVVDPSFVIADDDPTLRIKK  190
             + G S +    A  W                    HM ++V     V+        + K
Sbjct  101  MI-GASDNVTRFAEAWKKAVGVEY----------EVHMKQKVFQLDEVLTHQKSPGHLIK  149

Query  191  ATEADVELLAAWYQSFRERLHDPTDLDGARRMARSWLDGEEGCAAYLLLRRAEHKGEPET  250
            ATE    L   W  +F +  +     D    +    L+ +        LR     GEP  
Sbjct  150  ATEDHAALAREWMHAFGQEANVVHSEDELNEVVERLLNEQT-------LRLWVVDGEP--  200

Query  251  PVSLCLTNRETPHTRTISMVYTPAEHGCKGYATRLVASVTQIALAVK-RYCCLFTDLANP  309
             VS+   +R TP+  T+S VYTP  H  KGYAT  VA+++Q  L    ++CCL+TDL+NP
Sbjct  201  -VSMVNQSRNTPNGTTVSAVYTPDAHKRKGYATSAVAALSQELLGEGYQFCCLYTDLSNP  259

Query  310  HSNYIYYKVGYR  321
             SN IY K+GY+
Sbjct  260  TSNGIYQKIGYK  271


>GNAT family N-acetyltransferase [Paenibacillus antarcticus]
Sequence ID: WP_068650698.1 Length: 294 
>hypothetical protein PBAT_14705 [Paenibacillus antarcticus]
Sequence ID: OAB45184.1 Length: 294  
Range 1: 3 to 286

Score:90.9 bits(224), Expect:5e-17, 
Method:Compositional matrix adjust., 
Identities:86/317(27%), Positives:136/317(42%), Gaps:37/317(11%)

Query  13   VSRYNDAAAVLSAAQDFFAEDELLTSLPYGILRRLSRTPDLYGAEHYFLSITTPDPARAG  72
            +  Y   +  L  A+    E+E+L +LP GI  RL ++          +  T  D    G
Sbjct  3    IQSYEVPSDFLDRAEPLLMENEVLNNLPLGIAYRLVQS----------IKHTAKDAYHEG  52

Query  73   SL--EEPMSAKSRVVLLAMQTGRWPLAFFVSPRSPEKEVREAVVRLLRHLNESGQAKAVG  130
             L     +S   + +L+ ++T    L  ++S +    +VR   + +        +   V 
Sbjct  53   PLPFMVVLSDGEQDILVLLKTTAH-LIVYISDKVQSHDVRSNAISVAIDYILHQEVIPVP  111

Query  131  KVEGQSHHAAVLAALWNATAADACLPPLRVRQHDRFHMCERVVDPSFVIADDDPTLRIKK  190
             +      A + A  WN     +      V+   R + C +V D          +  I +
Sbjct  112  SIIAFHETAHLFAEKWNEVTGQS----YGVQMDQRIYACTKVQDVKL-------SPGIFR  160

Query  191  ATEA-DVELLAAWYQSFRERLHDPTDLDGARRMARSWLDGEEGCAAYLLLRRAEHKGEPE  249
            A+E  D+ +LA W   F +   +      A  MA+    G E CA YL        GEP 
Sbjct  161  ASELRDIPMLAEWIYDFAKEASEEITHKQAFEMAQR---GTEQCAIYLW-----DDGEP-  211

Query  250  TPVSLCLTNRETPHTRTISMVYTPAEHGCKGYATRLVASVTQIAL-AVKRYCCLFTDLAN  308
              VS+    R T H   ++MVYTP EH  KGYA+  V+++T+  L     +  L+TD++N
Sbjct  212  --VSMAQQTRPTLHGAVVNMVYTPFEHRNKGYASSCVSTLTRNMLRGPYEFASLYTDMSN  269

Query  309  PHSNYIYYKVGYRTHSE  325
            P SN+IY KVGY   S+
Sbjct  270  PISNHIYMKVGYEPRSD  286


>GNAT family N-acetyltransferase [Scytonema sp. NIES-4073]
Sequence ID: WP_096568336.1 Length: 279 
>hypothetical protein NIES4073_73760 [Scytonema sp. NIES-4073]
Sequence ID: BAZ26468.1 Length: 279  
Range 1: 119 to 275

Score:90.5 bits(223), Expect:6e-17, 
Method:Compositional matrix adjust., 
Identities:62/169(37%), Positives:87/169(51%), Gaps:13/169(7%)

Query  162  QHDRFHMCERVVDPSFVIADDDPTLRIKKATEADVELLAAWYQSFRERLHDPTDLDGARR  221
            Q  +  M  R +    V A    T R++ ATE + ELL  W+++F        +    RR
Sbjct  119  QSYQLKMALRALQLEQVQAIPQTTGRLRIATENERELLIRWFEAFGLEALGSVEPGVERR  178

Query  222  MARSWLDGEEGCAAYLLLRRAEHKGEPETPVSLCLTNRETPHTRTISMVYTPAEHGCKGY  281
            + R    G    +AY+         E ETPVS+      T +   +S+VYTP EH  KGY
Sbjct  179  VERHLQRG----SAYIW--------EDETPVSMVCHVGVTSNGARVSLVYTPPEHRRKGY  226

Query  282  ATRLVASVTQIAL-AVKRYCCLFTDLANPHSNYIYYKVGYRTHSEWDTY  329
            A+  VA++++  L A  RYC LFTDLANP SNYIY  +GY++  +   Y
Sbjct  227  ASACVAALSETLLKAGHRYCFLFTDLANPTSNYIYQAIGYKSVGDLSDY  275


>GNAT family N-acetyltransferase [Paenibacillus crassostreae]
Sequence ID: WP_068655902.1 Length: 293 
>hypothetical protein LPB68_19425 [Paenibacillus crassostreae]
Sequence ID: AOZ94146.1 Length: 293 >hypothetical protein PNBC_05315 [Paenibacillus crassostreae]
Sequence ID: OAB76818.1 Length: 293  
Range 1: 3 to 281

Score:90.5 bits(223), Expect:7e-17, 
Method:Compositional matrix adjust., 
Identities:81/312(26%), Positives:136/312(43%), Gaps:37/312(11%)

Query  13   VSRYNDAAAVLSAAQDFFAEDELLTSLPYGILRRLSRTPDLYGAEHYFLSITTPDPARAG  72
            +  Y++ +  L  A+    ++E+L +LP GI  RL ++          +  T  D    G
Sbjct  3    IQSYHEPSEFLMRAEPLLQQNEVLNNLPLGIAYRLVQS----------IKHTVKDAYHEG  52

Query  73   SLE-EPMSAKSRVVLLAMQTGRWPLAFFVSPRSPEKEVR-EAVVRLLRHLNESGQAKAVG  130
                  ++++  V +L +      L  +VS    + EVR  A    +RH+ +  + + + 
Sbjct  53   PFPFMAIASEGDVDVLVLLKTSAHLIIYVSDMVQDLEVRSNAFTEAIRHIQQQEEIQ-IP  111

Query  131  KVEGQSHHAAVLAALWNATAADACLPPLRVRQHDRFHMCERVVDPSFVIADDDPTLRIKK  190
             + G      + A  W      +      ++ + R + CE+V       A+   +  I +
Sbjct  112  SIIGLRETTHLFAEKWKEITGKS----YEIQMNQRIYACEKV-------AEVKLSSGIFR  160

Query  191  ATEA-DVELLAAWYQSFRERLHDPTDLDGARRMARSWLDGEEGCAAYLLLRRAEHKGEPE  249
            A E  D+  L  W   F     D   +  A  MAR    G +  A Y+        GEP 
Sbjct  161  AAEPRDIPTLGQWIYDFSAEAMDGVSMKQAIDMARF---GTDQSAIYIW-----DDGEP-  211

Query  250  TPVSLCLTNRETPHTRTISMVYTPAEHGCKGYATRLVASVTQIAL-AVKRYCCLFTDLAN  308
              VS+    R T H   +++VYTP +H  KGYA   V+++T+  L     +  L+TD++N
Sbjct  212  --VSMAQQTRPTLHGAVVNLVYTPPQHRSKGYAQSCVSTLTRNMLRGPYEFASLYTDMSN  269

Query  309  PHSNYIYYKVGY  320
            P SN+IY KVGY
Sbjct  270  PISNHIYVKVGY  281


>GNAT family N-acetyltransferase [Pontibacillus yanchengensis]
Sequence ID: MYL34577.1 Length: 307 
>GNAT family N-acetyltransferase [Pontibacillus yanchengensis]
Sequence ID: MYL54443.1 Length: 307  
Range 1: 26 to 296

Score:90.9 bits(224), Expect:7e-17, 
Method:Compositional matrix adjust., 
Identities:84/312(27%), Positives:126/312(40%), Gaps:42/312(13%)

Query  11   LVVSRYNDAAAVLSAAQDFFAEDELLTSLPYGILRRLSRTPDLYGAEHYFLSITTPDPAR  70
            + V  YN      S  Q F  E+E + +LP GI++R+      +  E             
Sbjct  26   MTVFTYNSPLEYESRVQSFLLENEAMHNLPLGIIQRMKTDMGRFEKEPVL----------  75

Query  71   AGSLEEPMSAKSRVVLLAMQTGRWPLAFFVSPRSPEKEVREAVVRLLRHLNESGQAKAVG  130
             G L+     K+  VL+      W LA  +       E+ +  + +L H  +       G
Sbjct  76   -GYLDHLGEIKT--VLMRTPPHMWILASHI-------ELSDQDINILVHFFKDNHHPVPG  125

Query  131  KVEGQSHHAAVLAALWNATAADACLPPLRVRQHDRFHMCERVVDPSFVIADDDPTLRIKK  190
             + G S +    A  W                    HM ++V     V+        + K
Sbjct  126  MI-GASDNVTRFAEAWKKAVGVEY----------EVHMKQKVFQLDEVLTHQKSPGHLIK  174

Query  191  ATEADVELLAAWYQSFRERLHDPTDLDGARRMARSWLDGEEGCAAYLLLRRAEHKGEPET  250
            ATE    L   W  +F +  +     D    +    L+ +        LR     GEP  
Sbjct  175  ATEDHAALAREWMHAFGQEANVVHSEDELNEVVERLLNEQT-------LRLWVVDGEP--  225

Query  251  PVSLCLTNRETPHTRTISMVYTPAEHGCKGYATRLVASVTQIALAVK-RYCCLFTDLANP  309
             VS+   +R TP+  T+S VYTP  H  KGYAT  VA+++Q  L    ++CCL+TDL+NP
Sbjct  226  -VSMVNQSRNTPNGTTVSAVYTPDAHKRKGYATSAVAALSQELLGEGYQFCCLYTDLSNP  284

Query  310  HSNYIYYKVGYR  321
             SN IY K+GY+
Sbjct  285  TSNGIYQKIGYK  296


>GNAT family N-acetyltransferase [Lyngbya sp. PCC 8106]
Sequence ID: WP_009783548.1 Length: 280 
>hypothetical protein L8106_06015 [Lyngbya sp. PCC 8106]
Sequence ID: EAW37956.1 Length: 280  
Range 1: 1 to 276

Score:90.1 bits(222), Expect:7e-17, 
Method:Compositional matrix adjust., 
Identities:85/323(26%), Positives:143/323(44%), Gaps:50/323(15%)

Query  11   LVVSRYNDAAAVLSAAQDFFAEDELLTSLPYGILRRLSRTPDLYGAEHYFLSITTPDPAR  70
            + ++ ++        A+++    E   +L  GI + L  +PD YG + Y  ++   D   
Sbjct  1    MKINNFDAPKLFYQQAKEYLLRYEAEHNLLLGISQALIHSPDRYGNQPYLATVEEED---  57

Query  71   AGSLEEPMSAKSRVVLLAMQTGRWPLAFFVSPRSPEKEVREAVVRLLRHLNESGQAKAVG  130
                        ++V +AM T   P  F +S    + E   A+  + + L ++    ++ 
Sbjct  58   ------------KIVAIAMITP--PYNFLLS----KVENFAAIEMIAQDLYQN--KISLP  97

Query  131  KVEGQSHHAAVLAALWNATAADACLPPLRVRQHDRFHMCERVVDPSFVIADDDPTLRIKK  190
             V G +    + A  W+     A      +  H R H  ++V +P   I      LR+  
Sbjct  98   GVSGLTTETEIFAQQWHNLTHQA----YEIEMHLRIHQLKQV-EP---IPKVSGFLRL--  147

Query  191  ATEADVELLAAWYQSFRERL--HDPTDLDGARRMARSWLDGEEGCAAYLLLRRAEHKGEP  248
            ATE D  LL  WY+ F +     +PT +              E    Y L +   +  + 
Sbjct  148  ATENDRALLFNWYEEFIQEAAPSEPTSI--------------EKTVNYHLGQNHIYLWKN  193

Query  249  ETPVSLCLTNRETPHTRTISMVYTPAEHGCKGYATRLVASVTQIAL-AVKRYCCLFTDLA  307
            E PVS+ L  + T ++  I +VYTP E+  KGYA+  VAS++Q  L    + C L+TDLA
Sbjct  194  EVPVSMSLATKATQNSSRIGLVYTPPEYRKKGYASACVASLSQQLLDQGNQTCYLYTDLA  253

Query  308  NPHSNYIYYKVGYRTHSEWDTYE  330
            N  SN+IY  +GY+   +W+ Y+
Sbjct  254  NSTSNHIYKNIGYKPVCDWNIYQ  276


>hypothetical protein [Gemmatimonadetes bacterium]
Sequence ID: MYF91790.1 Length: 286 
>hypothetical protein [Gemmatimonadetes bacterium]
Sequence ID: MYK39079.1 Length: 286  
Range 1: 4 to 273

Score:90.5 bits(223), Expect:8e-17, 
Method:Compositional matrix adjust., 
Identities:94/310(30%), Positives:142/310(45%), Gaps:42/310(13%)

Query  13   VSRYNDAAAVLSAAQDFFAEDELLTSLPYGILRRLSRTPDLYGAEHYFLSITTPDPARAG  72
            +  + DA+ +++ A       E   +LP G+   LS+ P  YG+E          P    
Sbjct  4    IIHHADASELIALAGACLEAHESENNLPIGLAYALSKDPLCYGSE---------PPLLLS  54

Query  73   SLEEPMSAKSRVVLLAMQTGRWPLAFFVSPRSPEKEVREAVVRLLRHLNESGQAKAVGKV  132
             LE+  +  + VV       R  L+ FV+       V EA+  L+RHL  +  +  +  V
Sbjct  55   VLEQGSAIGAAVV---TPPRRIILSKFVA------NVEEAIAHLVRHLLATDAS--IPGV  103

Query  133  EGQSHHAAVLAALWNATAADACLPPLRVRQHDRFHMCERVVDPSFVIADDDPTLRIKKAT  192
             G +  A   +A W A A  +  P   +R   R      V D  F        LR+  A+
Sbjct  104  VGPASEAQAFSACW-AEAVPSAAPKETMRL--RVFEARTVADVPFAAG----ALRL--AS  154

Query  193  EADVELLAAWYQSF-RERLHDPTDLDGARRMARSWLDGEEGCAAYLLLRRAEHKGEPETP  251
              D  L+A W  +F +E L +P DLD +++ A  ++  ++       L   +  G    P
Sbjct  155  MDDHLLMAHWVDAFSQEALGEPADLDKSKKSAERFIADKQ-------LYIWDCNG----P  203

Query  252  VSLCLTNRETPHTRTISMVYTPAEHGCKGYATRLVASVTQIALAVK-RYCCLFTDLANPH  310
            VS+  T R   +  TI+ VYTP E   KGYAT  VAS+T+  L+ +  +C LF D +NP 
Sbjct  204  VSIAKTTRPMRNGITITAVYTPPELRNKGYATSCVASLTKKLLSERYSFCSLFADQSNPT  263

Query  311  SNYIYYKVGY  320
            SN IY K+GY
Sbjct  264  SNSIYMKIGY  273


>hypothetical protein [Paenibacillus macquariensis]
Sequence ID: WP_068580531.1 Length: 294 
>hypothetical protein PMSM_03240 [Paenibacillus macquariensis subsp. macquariensis]
Sequence ID: OAB38162.1 Length: 294 >hypothetical protein SAMN05421578_106305 [Paenibacillus macquariensis]
Sequence ID: SIR07874.1 Length: 294  
Range 1: 3 to 286

Score:90.5 bits(223), Expect:8e-17, 
Method:Compositional matrix adjust., 
Identities:85/319(27%), Positives:139/319(43%), Gaps:41/319(12%)

Query  13   VSRYNDAAAVLSAAQDFFAEDELLTSLPYGILRRLSRTPDLYGAEHYFLSITTPDPARAG  72
            +  Y+D +  L  A+    E+E+L +LP GI  RL ++          +  T  D    G
Sbjct  3    IQSYDDPSDFLDRAEPLLMENEVLNNLPLGIAYRLVQS----------IKHTAKDAHHEG  52

Query  73   SL--EEPMSAKSRVVLLAMQTGRWPLAFFVSPRSPEKEVR-EAVVRLLRHL--NESGQAK  127
             L     +S + + +L+ ++T    L  ++S +    ++R  A+   + H+   E  Q  
Sbjct  53   PLPFMAIVSDEEQDILVLLKTTAH-LIVYISDKVQSDDMRSNAITVAIDHILHQEVIQVP  111

Query  128  AVGKVEGQSHHAAVLAALWNATAADACLPPLRVRQHDRFHMCERVVDPSFVIADDDPTLR  187
            ++      +H   + A  W      + +    V+   R + C +V D         P + 
Sbjct  112  SIIAFHETAH---LFADKWKEATGKSYV----VQMDQRIYACTKVKDVKL-----SPGI-  158

Query  188  IKKATEADVELLAAWYQSFRERLHDPTDLDGARRMARSWLDGEEGCAAYLLLRRAEHKGE  247
             + A   D+ +L  W   F +   +   L  A  MA+    G E  A YL         +
Sbjct  159  FRAAELRDIPMLGQWVYDFSKEALEEITLKQALEMAKR---GTEQSAIYL--------WD  207

Query  248  PETPVSLCLTNRETPHTRTISMVYTPAEHGCKGYATRLVASVTQIAL-AVKRYCCLFTDL  306
               PVS+    R T H   ++MVYTP EH  KGYA   V+++T+  L     +  L+TDL
Sbjct  208  DVEPVSMAQQTRPTLHGAVVNMVYTPFEHRNKGYACSCVSTLTRNMLRGPYEFASLYTDL  267

Query  307  ANPHSNYIYYKVGYRTHSE  325
            +NP SN+IY KVGY   S+
Sbjct  268  SNPISNHIYMKVGYEPRSD  286


>GNAT family N-acetyltransferase [Fischerella muscicola]
Sequence ID: WP_016867869.1 Length: 279 
>GNAT family N-acetyltransferase [Fischerella muscicola CCMEE 5323]
Sequence ID: PLZ93813.1 Length: 279  
Range 1: 3 to 275

Score:90.1 bits(222), Expect:8e-17, 
Method:Compositional matrix adjust., 
Identities:82/320(26%), Positives:146/320(45%), Gaps:50/320(15%)

Query  13   VSRYNDAAAVLSAAQDFFAEDELLTSLPYGILRRLSRTPDLYGAEHYFLSITTPDPARAG  72
            + R+ +A+      +D+    E + +L  GI   L   P+ Y ++ Y L+I   D     
Sbjct  3    LQRFENASEFYDRVKDYLLSQEAMHNLLLGIANTLIHHPERYKSQPY-LAIVEID-----  56

Query  73   SLEEPMSAKSRVVLLAMQTGRWPLAFFVSPRSPEKEVREAVVRLLRHLNESGQAKAVGKV  132
                       +V +AM+T  + L   V  +S   +  +A+ + L  ++ES     +  V
Sbjct  57   ---------RDIVAVAMRTPPYDL---VLSQSENLDAVKAIAQDLYLVSES-----ISAV  99

Query  133  EGQSHHAAVLAALWNATAADACLPPLRVR--QHDRFHMCERVVDPSFVIADDDPTLRIKK  190
             G +  +   A  W +    +    + +R  Q ++ H   +   P +          ++ 
Sbjct  100  NGPTVESEAFAQAWCSLTGKSYQLKMAMRAFQLEQVHHISQA--PGY----------LRL  147

Query  191  ATEADVELLAAWYQSFRERLHDPTDLDGARRMARSWLDGEEGCAAYLLLRRAEHKGEPET  250
            AT++D ELL  W+++F        + D      ++W++         L ++A +  + E 
Sbjct  148  ATDSDQELLLRWFEAFCLEAVGKVESD-----PQAWINHH-------LQQQAVYLWQDEV  195

Query  251  PVSLCLTNRETPHTRTISMVYTPAEHGCKGYATRLVASVTQIAL-AVKRYCCLFTDLANP  309
             VS+    + TPH   I++VYTP E+  KGYA+  +A ++Q  L    +YC LFTDLANP
Sbjct  196  TVSMASRGQLTPHGVRINLVYTPPEYRGKGYASACLARLSQKLLDQGHKYCFLFTDLANP  255

Query  310  HSNYIYYKVGYRTHSEWDTY  329
             +N+IY  +GYR   +W  Y
Sbjct  256  TTNHIYQLIGYRPVGDWHNY  275


>GNAT family N-acetyltransferase [Anaerolineae bacterium]
Sequence ID: TAK12298.1 Length: 281 
Range 1: 4 to 281

Score:90.1 bits(222), Expect:8e-17, 
Method:Compositional matrix adjust., 
Identities:90/325(28%), Positives:134/325(41%), Gaps:55/325(16%)

Query  16   YNDAAAVLSAAQDFFAEDELLTSLPYGILRRLSRTPDLYGAEHYFLSITTPDPARAGSLE  75
            + D    L+AA+ +   +E   SL  G   R+   P  +    Y+  +  P         
Sbjct  4    FTDPQEFLNAARAWLETEEAKNSLMLGNTLRMVAQPGYFEETPYYAVVGEP---------  54

Query  76   EPMSAKSRVVLLAMQTGRWPLAFFVSPRSPE-KEVREAVVRLLRHLNESGQAKAVGKVEG  134
                    V L AM T  + L    + R PE KE+RE +  L       G+      V G
Sbjct  55   ------GEVALAAMMTPPFGLVLATARRQPEDKELRELIDDL------RGRGLTPPDVIG  102

Query  135  QSHHAAVLAALWNATAADACLPPLRVRQHDRFHMCERVVDPSFVIADDDPTLRIKKATEA  194
             + H    A LW+        P +R R ++      R V P  + A        + A E 
Sbjct  103  PNPHGLRFAELWHGQTG--LQPEIRQRLYEL-----RAVTPDTLTAAQG---SFRMARED  152

Query  195  DVELLAAWYQSFRERLHDPTDLDGARRMAR------SWLDGEEGCAAYLLLRRAEHKGEP  248
            ++ELL  W  +F        D++   R  R      S ++   G  A     RA      
Sbjct  153  EIELLTGWAMAF--------DVEAFGRATRPPESFRSLIEKRWGDIAVWEDGRAA-----  199

Query  249  ETPVSLCLTNRETPHTRTISMVYTPAEHGCKGYATRLVASVTQIALAVK-RYCCLFTDLA  307
               VS+ + +R T H  T+++VYTP +   +GYAT  VA ++Q  L    ++C LFTD+ 
Sbjct  200  ---VSMAMRSRPTRHGITVNLVYTPPDGRGRGYATACVARLSQSLLDEGFQFCTLFTDMD  256

Query  308  NPHSNYIYYKVGYRTHSEWDTYETG  332
            NP SN IY K+GY    ++D Y  G
Sbjct  257  NPTSNSIYMKIGYTPVCDFDKYTLG  281


>GNAT family N-acetyltransferase [Tolypothrix sp. NIES-4075]
Sequence ID: WP_089127464.1 Length: 280 
Range 1: 1 to 268

Score:89.7 bits(221), Expect:1e-16, 
Method:Compositional matrix adjust., 
Identities:85/313(27%), Positives:135/313(43%), Gaps:46/313(14%)

Query  11   LVVSRYNDAAAVLSAAQDFFAEDELLTSLPYGILRRLSRTPDLYGAEHYFLSITTPDPAR  70
            + V RY DA       +D+   DE L ++   +   L               I  P+   
Sbjct  1    MKVYRYQDANQFYDRVKDYLLTDEALHNVQLRLCHSL---------------IHNPESFE  45

Query  71   AGSLEEPMSAKSRVVLLAMQTGRWPLAFFVSPRSPEKEVREAVVRLLRHLNESGQAKAVG  130
               L   +  +  ++ +AM+T   P    +S     + + EA+ + L HL E+    ++ 
Sbjct  46   EKPLLATVEVEGDILAVAMRTP--PRNLLLSKIQDFRAI-EAIAQNL-HLTEN----SLP  97

Query  131  KVEGQSHHAAVLAALWNATAADACLPPLRVRQHDRFHMCERVVDPSFVIADDDPTLRIKK  190
             V   ++ A   A  W +  +          Q     M  R      V      T ++++
Sbjct  98   GVTAPTNEAKAFAETWRSLTS----------QSYEMKMALRAFQLKQVEKISQATGQLRQ  147

Query  191  ATEADVELLAAWYQSFRERLHDPTDLDGARRMARSWLDGEEGCAAYLLLRRAEHKGEPET  250
            ATE D ELL  W+++F           G   +  +  + E     +L  R   +  E ET
Sbjct  148  ATECDRELLIDWFEAF-----------GVEALGIALTNTERAVERHLQ-RGTAYLWENET  195

Query  251  PVSLCLTNRETPHTRTISMVYTPAEHGCKGYATRLVASVTQIALA-VKRYCCLFTDLANP  309
             VS+      TP+   IS+VYTP EH  KGYA+  VA+++Q  L+   +YC LFTDLANP
Sbjct  196  SVSMACHVGITPNGAAISLVYTPPEHRGKGYASSCVAALSQTLLSRGHKYCFLFTDLANP  255

Query  310  HSNYIYYKVGYRT  322
             SN+IY  +GY++
Sbjct  256  TSNHIYQAIGYQS  268


>acetyltransferase, GNAT family protein [Tolypothrix sp. NIES-4075]
Sequence ID: GAX41550.1 Length: 294 
Range 1: 17 to 282

Score:90.1 bits(222), Expect:1e-16, 
Method:Compositional matrix adjust., 
Identities:85/311(27%), Positives:134/311(43%), Gaps:46/311(14%)

Query  13   VSRYNDAAAVLSAAQDFFAEDELLTSLPYGILRRLSRTPDLYGAEHYFLSITTPDPARAG  72
            V RY DA       +D+   DE L ++   +   L               I  P+     
Sbjct  17   VYRYQDANQFYDRVKDYLLTDEALHNVQLRLCHSL---------------IHNPESFEEK  61

Query  73   SLEEPMSAKSRVVLLAMQTGRWPLAFFVSPRSPEKEVREAVVRLLRHLNESGQAKAVGKV  132
             L   +  +  ++ +AM+T   P    +S     + + EA+ + L HL E+    ++  V
Sbjct  62   PLLATVEVEGDILAVAMRTP--PRNLLLSKIQDFRAI-EAIAQNL-HLTEN----SLPGV  113

Query  133  EGQSHHAAVLAALWNATAADACLPPLRVRQHDRFHMCERVVDPSFVIADDDPTLRIKKAT  192
               ++ A   A  W +  +          Q     M  R      V      T ++++AT
Sbjct  114  TAPTNEAKAFAETWRSLTS----------QSYEMKMALRAFQLKQVEKISQATGQLRQAT  163

Query  193  EADVELLAAWYQSFRERLHDPTDLDGARRMARSWLDGEEGCAAYLLLRRAEHKGEPETPV  252
            E D ELL  W+++F           G   +  +  + E     +L  R   +  E ET V
Sbjct  164  ECDRELLIDWFEAF-----------GVEALGIALTNTERAVERHLQ-RGTAYLWENETSV  211

Query  253  SLCLTNRETPHTRTISMVYTPAEHGCKGYATRLVASVTQIALAV-KRYCCLFTDLANPHS  311
            S+      TP+   IS+VYTP EH  KGYA+  VA+++Q  L+   +YC LFTDLANP S
Sbjct  212  SMACHVGITPNGAAISLVYTPPEHRGKGYASSCVAALSQTLLSRGHKYCFLFTDLANPTS  271

Query  312  NYIYYKVGYRT  322
            N+IY  +GY++
Sbjct  272  NHIYQAIGYQS  282


>hypothetical protein [Clostridium sp.]
Sequence ID: HAK42278.1 Length: 282 
Range 1: 1 to 278

Score:89.4 bits(220), Expect:2e-16, 
Method:Compositional matrix adjust., 
Identities:77/320(24%), Positives:137/320(42%), Gaps:43/320(13%)

Query  11   LVVSRYNDAAAVLSAAQDFFAEDELLTSLPYGILRRLSRTPDLYGAEHYFLSITTPDPAR  70
            +++ RY++A   L   Q F  + E  T++  G   RL           YF+SI       
Sbjct  1    MLIKRYDNANDFLIETQKFLEKSESTTNIILGTSLRLRNKKTDSINNPYFMSI-------  53

Query  71   AGSLEEPMSAKSRVVLLAMQTGRWPLAFFVSPRSPEKEVREAVVRLLRHLNESGQAKAVG  130
                         +VL+AM T  +P+    +  + + E+   +  LL   N  G    + 
Sbjct  54   --------KENENIVLVAMITPPFPIVICGNRLTLKNEIDLLIKDLLN--NNIGVNGVIA  103

Query  131  KVEGQSHHAAVLAALWNATAADACLPPLRVRQHDRFHMCERVVDPSFVIADDDPTLRIKK  190
             +E     A V + +W+       +  + +R ++      +V  P +     +   R+ K
Sbjct  104  PIE----IAKVFSLMWSKVKCCNTVDGMDMRVYE----LTKVKHPEY----SNGNFRVVK  151

Query  191  ATEADVELLAAWYQSFRERLHDPTDLDGARRMARSWLDGEEGCAAYLLLRRAEHKGEPET  250
              E D++ ++ W  +           D A  M+++            ++ R  +  E + 
Sbjct  152  --EEDLKTVSTWIYNLENSEGSNITHDKAYEMSKN-----------KIINRELYIWEDKI  198

Query  251  PVSLCLTNRETPHTRTISMVYTPAEHGCKGYATRLVASVTQIALAVK-RYCCLFTDLANP  309
            PVS+  T R T +   ++MVYTP E   +GYA+  VAS++Q  L    ++C L TDL+NP
Sbjct  199  PVSMACTARPTNNGIVVNMVYTPPELRGRGYASSCVASLSQHLLNTGYKFCSLVTDLSNP  258

Query  310  HSNYIYYKVGYRTHSEWDTY  329
             SN IY ++GY+   ++  Y
Sbjct  259  ISNSIYMRIGYKPICDYKEY  278


>GNAT family N-acetyltransferase [Deltaproteobacteria bacterium]
Sequence ID: TMA66803.1 Length: 214 
Range 1: 16 to 203

Score:87.8 bits(216), Expect:2e-16, 
Method:Compositional matrix adjust., 
Identities:69/213(32%), Positives:100/213(46%), Gaps:28/213(13%)

Query  112  AVVRLLRHLNESGQAKAVGKVEGQSHHAAVLAALWNATAADACLPPLRVRQHDRFHMCER  171
            AV  L  +L E   A +V  V G    A + A  W +    +C     ++  +R + CE+
Sbjct  16   AVTLLADYLLEG--AASVPGVLGPKAEAKLFANYWTSKTGRSC----HLKMSERIYACEK  69

Query  172  VVDPSFVIADDDPTLRIKKATEADVELLAAWYQSF--RERLHDPTDLDGARRMARSWLDG  229
            V+ P           ++K A E D  L++ W + F    R+ D T    A+ + R   D 
Sbjct  70   VIPPVHAFG------QLKPAKEVDQALVSDWCEQFCIDARIDDETVYFKAQ-LPRKLAD-  121

Query  230  EEGCAAYLLLRRAEHKGEPETPVSLCLTNRETPHTRTISMVYTPAEHGCKGYATRLVASV  289
                       ++    E +  VS+    RET H   IS VYTP     KGYAT  V ++
Sbjct  122  -----------QSIFVWETDEAVSMAAIERETAHGVAISWVYTPRHLRNKGYATACVTAL  170

Query  290  TQIAL-AVKRYCCLFTDLANPHSNYIYYKVGYR  321
            TQ  L + K++CCL+TDL NP SN IY K+GY+
Sbjct  171  TQRMLDSGKQFCCLYTDLTNPTSNSIYQKIGYQ  203


>hypothetical protein [Anaerolineaceae bacterium]
Sequence ID: MAT98033.1 Length: 291 
Range 1: 3 to 291

Score:89.4 bits(220), Expect:2e-16, 
Method:Compositional matrix adjust., 
Identities:90/321(28%), Positives:144/321(44%), Gaps:33/321(10%)

Query  13   VSRYNDAAAVLSAAQDFFAEDELLTSLPYGILRRLSRTPDLYGAEHYFLSITTPDPARAG  72
            V  + +    L  A ++    E+L  L  GI+ RLS++         FL++   D    G
Sbjct  3    VRLFKNPNDFLDNALNYLEAFEVLNGLMLGIVFRLSQSAPRR-RNRPFLAVVEDDGKLVG  61

Query  73   SLEEPMSAKSRVVLLAMQTGRWPLAFFVSPRSPEKEVREAVVRLLRHLNESGQAKAVGKV  132
            +    M+   +++L +  +                + +  V  L   L+ES    +V  V
Sbjct  62   A--AVMTPPRKMILYSHLS----------------DCQPVVQALWDTLDES--RWSVPAV  101

Query  133  EGQSHHAAVLAALWNATAADACLPPLRVRQHDRFHMCERVVDPSFVIADDDPTLRIKKAT  192
             G ++ A   AALW     +      + R+  +  M +RV +   V     P  +++ A 
Sbjct  102  LGPANVADAWAALWEKR--NGPFDSAQGRRSPQPGMRQRVFELRQVQPLTLPPGQLRLAD  159

Query  193  EADVELLAAWYQSFRERLHDPTDLDGARRMARSWLDGEEGCAAYLLLRRAEHKGEPETPV  252
              D E +  W Q+F E  +   DL+ A  +AR  +   +      L       GEP   V
Sbjct  160  ADDFERVVGWVQAFHEDANIRDDLESAELLARGKMQNGD------LFLWENEAGEP---V  210

Query  253  SLCLTNRETPHTRTISMVYTPAEHGCKGYATRLVASVTQIALAVK-RYCCLFTDLANPHS  311
            ++    R T H  TIS+VYTPAE   +GYAT  VA+++Q  L    ++C LFTDL+NP S
Sbjct  211  TMAAKARPTRHGITISLVYTPAELRGRGYATACVATLSQQLLDEGYQFCTLFTDLSNPVS  270

Query  312  NYIYYKVGYRTHSEWDTYETG  332
            N+IY K+GY   +++  Y  G
Sbjct  271  NHIYEKIGYTAVADFHEYFFG  291


>GNAT family N-acetyltransferase [Chloroflexi bacterium]
Sequence ID: TAK00418.1 Length: 313 
Range 1: 131 to 300

Score:89.7 bits(221), Expect:2e-16, 
Method:Compositional matrix adjust., 
Identities:70/199(35%), Positives:88/199(44%), Gaps:39/199(19%)

Query  132  VEGQSHHAAVLAALWNATAADACLPPLRVRQHDRFHMCERVVDPSFVIADDDPTLRIKKA  191
            V G+   AA  A  W  +A           +  R  M ER+   S V        R++ A
Sbjct  131  VSGRRDLAARFAERWGGSAG----------RRARVQMAERIYRLSAVREPRPAPGRMRPA  180

Query  192  TEADVELLAAWYQSF-RERLHDPTD--------LDGARRMARSWLDGEEGCAAYLLLRRA  242
              AD  LL AW ++F +E L + TD        L G  R    W DG+            
Sbjct  181  ERADRPLLIAWIEAFFQEALGESTDPADTVDRWLAGEGRTLHVWEDGD------------  228

Query  243  EHKGEPETPVSLCLTNRETPHTRTISMVYTPAEHGCKGYATRLVASVTQIAL-AVKRYCC  301
                     VSLC    ETP+   +  VYTP EH   GYA+ LVA V++  L A +R+  
Sbjct  229  -------VRVSLCGVGGETPNGIRVGPVYTPPEHRGHGYASNLVAGVSRAQLDAGRRFVF  281

Query  302  LFTDLANPHSNYIYYKVGY  320
            LFTDLANP SN IY  VGY
Sbjct  282  LFTDLANPTSNRIYQDVGY  300


>hypothetical protein C6496_18260 [Candidatus Poribacteria bacterium]
Sequence ID: RKU35228.1 Length: 286 
Range 1: 10 to 272

Score:89.0 bits(219), Expect:2e-16, 
Method:Compositional matrix adjust., 
Identities:81/304(27%), Positives:130/304(42%), Gaps:43/304(14%)

Query  19   AAAVLSAAQDFFAEDELLTSLPYGILRRLSRTPDLYGAEH-YFLSITTPDPARAGSLEEP  77
            A+ ++S +  +   +E   +LP G+  RL+  P  Y +E    LSI         ++   
Sbjct  10   ASELISLSGTYLERNESENNLPIGLAYRLAEDPYYYTSELPVLLSILEQGQVVGVAV---  66

Query  78   MSAKSRVVLLAMQTGRWPLAFFVSPRSPEKEVREAVVRLLRHLNESGQAKAVGKVEGQSH  137
            M+   R++L  + T                +++ A + L+RHL E      +  V G + 
Sbjct  67   MTPPKRIILSRIDT----------------DIQAAAIHLVRHLREIN--TQISGVVGPAV  108

Query  138  HAAVLAALWNATAADACLPPLRVRQHDRFHMCERVVDPSFVIADDDPTLRIKKATEADVE  197
             A V A  W    +   +   R+ +  R      V D            +++ A   D  
Sbjct  109  EARVFADCWVEGRSGVSV---RLSKRMRVFEARTVADLPLSPG------QMRFARSDDHP  159

Query  198  LLAAWYQSFRERLHDPTDLDGARRMARSWLDGEEGCAAYLLLRRAEHKGEPETPVSLCLT  257
            L+A W     E + +P  LD A   A   ++ ++            +  + E PVS+   
Sbjct  160  LMAQWILGLSEAIGEPVSLDNAESRAEKLINDQQ-----------LYVWDKEGPVSIAGV  208

Query  258  NRETPHTRTISMVYTPAEHGCKGYATRLVASVTQIALAVK-RYCCLFTDLANPHSNYIYY  316
            +R   +  TI +VYTP EH  KGYAT  V  +T+  LA    +C L+TDL+NP SN IY 
Sbjct  209  SRPMRNGTTIGLVYTPPEHRGKGYATSCVLLLTKKLLADGYSFCSLYTDLSNPTSNSIYT  268

Query  317  KVGY  320
            K+GY
Sbjct  269  KIGY  272


>GNAT family N-acetyltransferase [Hassallia byssoidea]
Sequence ID: WP_039737822.1 Length: 280 
>GNAT family N-acetyltransferase [Hassallia byssoidea VB512170]
Sequence ID: NEU72312.1 Length: 280  
Range 1: 1 to 268

Score:89.0 bits(219), Expect:2e-16, 
Method:Compositional matrix adjust., 
Identities:89/313(28%), Positives:135/313(43%), Gaps:46/313(14%)

Query  11   LVVSRYNDAAAVLSAAQDFFAEDELLTSLPYGILRRLSRTPDLYGAEHYFLSITTPDPAR  70
            + V RY DA       +D+   DE L +       RL R    +G  H       P+   
Sbjct  1    MKVYRYQDANQFYDRVKDYLLRDEALHN-------RLLRL--CHGLIH------NPESFE  45

Query  71   AGSLEEPMSAKSRVVLLAMQTGRWPLAFFVSPRSPEKEVREAVVRLLRHLNESGQAKAVG  130
               L   + A+  +V +AM+T   P    +  +  +    EA+ + L HL E+    ++ 
Sbjct  46   EKPLLATVEAEGDIVAVAMRT---PPRNLLLSKIQDFGAIEAIAQNL-HLTEN----SLA  97

Query  131  KVEGQSHHAAVLAALWNATAADACLPPLRVRQHDRFHMCERVVDPSFVIADDDPTLRIKK  190
            +V   +  A   A  W +  +          Q     M  R      +      T  +++
Sbjct  98   EVNAPNAEAKAFAETWRSLTS----------QSYEIKMALRAFQLKQIEKISQATGELRQ  147

Query  191  ATEADVELLAAWYQSFRERLHDPTDLDGARRMARSWLDGEEGCAAYLLLRRAEHKGEPET  250
            ATE D +LL  W+++F          +  R + R    G     AYL         + ET
Sbjct  148  ATERDRQLLIDWFEAFVVEALGIARTNTERAVDRHLQRG----TAYLW--------QDET  195

Query  251  PVSLCLTNRETPHTRTISMVYTPAEHGCKGYATRLVASVTQIALA-VKRYCCLFTDLANP  309
            PVS+      TP+   IS+VYTP EH  KGYA+  VA+++Q  L+   +YC LFTDLANP
Sbjct  196  PVSMACHVGITPNGAAISLVYTPPEHRGKGYASSCVAALSQTLLSRGHKYCFLFTDLANP  255

Query  310  HSNYIYYKVGYRT  322
             SN IY  +GY++
Sbjct  256  TSNRIYQAIGYQS  268


>GNAT family N-acetyltransferase [candidate division Zixibacteria bacterium]
Sequence ID: HDS00776.1 Length: 296 
>GNAT family N-acetyltransferase [candidate division Zixibacteria bacterium]
Sequence ID: HEQ99905.1 Length: 296  
Range 1: 11 to 277

Score:89.4 bits(220), Expect:2e-16, 
Method:Compositional matrix adjust., 
Identities:89/309(29%), Positives:135/309(43%), Gaps:44/309(14%)

Query  14   SRYNDAAAVLSAAQDFFAEDELLTSLPYGILRRLSRTPDLYGAEHYFLSITTPDPARAGS  73
            + Y +    L+  +  F E E L  L  GI  RL +    YG +    +I          
Sbjct  11   TEYKNPDKFLAVCRPVFMEKEPLYGLMLGITLRLIKHTHYYGGQPLLATI----------  60

Query  74   LEEPMSAKSRVVLLAMQTGRWPLAFFVSPRSPEKEVREAVVRLLRHLNESGQAKAVGKVE  133
                  +++ + L+A+ T  + L       SP     EA+  L   L+E+G    V  V 
Sbjct  61   -----ESETGLDLIALMTPPYKLQV----ASPNDYSLEAIRLLASSLHENGWH--VPAVM  109

Query  134  GQSHHAAVLAALWNATAADACLPPLRVRQHDRFHMCERVVDPSFVIADDDPTLRIKKATE  193
            G+        A WN  A          R H    M +R+ +   V+    P   ++KA  
Sbjct  110  GERKVVKAFEANWNEIAG--------TRSHT--GMRQRLYELRTVLPIKIPGGSLRKAQI  159

Query  194  ADVELLAAWYQSF-RERLHDPTDLDGARRMARSWLDGEEGCAAYLLLRRAEHKGEPETPV  252
             D+EL   W +SF R+   D   +     + ++ +  EEG   + +         PE PV
Sbjct  160  DDLELSRRWGKSFYRDCFGDSEPVANIDNLVKNTI--EEGNLFFWV--------NPE-PV  208

Query  253  SLCLTNRETPHTRTISMVYTPAEHGCKGYATRLVASVTQIAL-AVKRYCCLFTDLANPHS  311
            S+    R T H  +IS VYTP      GYA+ +VA +++ AL + K++C LFTDL+NP S
Sbjct  209  SMAALTRPTIHGVSISYVYTPPHLRGNGYASAVVACLSRHALESGKKFCTLFTDLSNPTS  268

Query  312  NYIYYKVGY  320
            N IY K+GY
Sbjct  269  NSIYQKIGY  277


>GNAT family N-acetyltransferase [Nostoc calcicola]
Sequence ID: WP_073642961.1 Length: 278 
>GNAT family N-acetyltransferase [Nostoc calcicola FACHB-389]
Sequence ID: OKH31140.1 Length: 278  
Range 1: 3 to 275

Score:89.0 bits(219), Expect:2e-16, 
Method:Compositional matrix adjust., 
Identities:85/318(27%), Positives:137/318(43%), Gaps:46/318(14%)

Query  13   VSRYNDAAAVLSAAQDFFAEDELLTSLPYGILRRLSRTPDLYGAEHYFLSITTPDPARAG  72
            V R+ +A    +  +D+    E + +L  GI   L   PD Y  + Y  ++       A 
Sbjct  3    VYRFQNATEFYARVKDYLLNQEAMHNLLLGISHTLIENPDHYDEKPYLATVEENGDIVAV  62

Query  73   SLEEPMSAKSRVVLLAMQTGRWPLAFFVSPRSPEKEVREAVVRLLRHLNESGQAKAVGKV  132
            ++  P     R++LL+                 + +  +AV  L + L+ S    ++  V
Sbjct  63   AMRTP----PRLLLLS-----------------QIKDFQAVELLAQDLSIS--YPSLPGV  99

Query  133  EGQSHHAAVLAALWNATAADACLPPLRVRQHDRFHMCERVVDPSFVIADDDPTLRIKKAT  192
               ++ A      W++    +    L +R        E+V   S V         ++ AT
Sbjct  100  NAPTNEAQAFILAWHSLTGQSYQLKLALR----IFQLEKVKPISQVAG------YLRLAT  149

Query  193  EADVELLAAWYQSFRERLHDPTDLDGARRMARSWLDGEEGCAAYLLLRRAEHKGEPETPV  252
            + D ELL  WY+SF        + +  R + R    G     AYL         + E PV
Sbjct  150  DKDRELLKNWYESFSLEALGEIESNAERWVQRVLHQG----TAYLW--------QDEVPV  197

Query  253  SLCLTNRETPHTRTISMVYTPAEHGCKGYATRLVASVTQIAL-AVKRYCCLFTDLANPHS  311
            S+      TP+   IS+VYTP E+  +GYA+  VA+++Q  L    + C LFTDLANP S
Sbjct  198  SIACHVGNTPNGARISIVYTPPEYRRRGYASVCVAALSQTLLDRGNKLCFLFTDLANPTS  257

Query  312  NYIYYKVGYRTHSEWDTY  329
            N+IY ++GY+   +W  Y
Sbjct  258  NHIYQEIGYQQVGDWHNY  275


>GNAT family N-acetyltransferase [Candidatus Poribacteria bacterium]
Sequence ID: MYK19907.1 Length: 286 
Range 1: 10 to 272

Score:89.0 bits(219), Expect:3e-16, 
Method:Compositional matrix adjust., 
Identities:88/321(27%), Positives:134/321(41%), Gaps:77/321(23%)

Query  19   AAAVLSAAQDFFAEDELLTSLPYGILRRLSRTPDLYGAE-HYFLSITTPDPARAGSLEEP  77
            A+ ++S +  +  ++E   +LP G+  RL+  P  Y +E    LSI         ++   
Sbjct  10   ASELISLSGIYLEQNECENNLPIGLAYRLAEDPYYYTSELPVLLSILEQGQVVGVAV---  66

Query  78   MSAKSRVVLLAMQTGRWPLAFFVSPRSPEKEVREAVVRLLRHLNE-------------SG  124
            M+   R++L  + T                ++  AVV L+RHL E               
Sbjct  67   MTPPKRIILSKIDT----------------DIPVAVVHLVRHLREINMQIPGVVGPATEA  110

Query  125  QAKAVGKVEGQSHHAAVLAALWNA----TAADACLPPLRVRQHDRFHMCERVVDPSFVIA  180
            QA A G +EG+S  +  L+         T AD  L P ++R               F   
Sbjct  111  QAFADGWIEGRSGVSVRLSKRMRVFEARTVADLPLSPGQMR---------------FARP  155

Query  181  DDDPTLRIKKATEADVELLAAWYQSFRERLHDPTDLDGARRMARSWLDGEEGCAAYLLLR  240
            DDDP             L+A W     E + +P  L+ A+                L+  
Sbjct  156  DDDP-------------LMARWIVGLSEAIGEPVSLESAKSRTEK-----------LITD  191

Query  241  RAEHKGEPETPVSLCLTNRETPHTRTISMVYTPAEHGCKGYATRLVASVTQIALAVK-RY  299
            +  +  + E PVS+   +R   +  TI +VYTP EH  KGYAT  V  +T+  L+    +
Sbjct  192  QQLYVWDNEGPVSIAGVSRPMRNGTTIGLVYTPPEHRGKGYATSCVLLLTKKLLSDGYSF  251

Query  300  CCLFTDLANPHSNYIYYKVGY  320
            C L+TDL+NP SN IY K+GY
Sbjct  252  CSLYTDLSNPTSNSIYTKIGY  272


>GNAT family N-acetyltransferase [Falsibacillus sp. GY 10110]
Sequence ID: WP_121680480.1 Length: 280 
>GNAT family N-acetyltransferase [Falsibacillus sp. GY 10110]
Sequence ID: RLQ95365.1 Length: 280  
Range 1: 5 to 268

Score:88.6 bits(218), Expect:3e-16, 
Method:Compositional matrix adjust., 
Identities:82/308(27%), Positives:133/308(43%), Gaps:46/308(14%)

Query  15   RYNDAAAVLSAAQDFFAEDELLTSLPYGILRRLSRTPDLYGAEHYFLSITTPDPARAGSL  74
            RY+ AA  L   +    E+E   +L  G+L +L ++                   R G  
Sbjct  5    RYDSAAEFLVETERLLEENEAENNLMLGLLYQLKKS------------------NRKGIY  46

Query  75   EEPMSAKSRVVLLAMQTGRWPLAFFVSPRSPEKEVREAVVRLLRHLNESGQAKAVGKVEG  134
                + K  V L+ + T  + L   V   S  +EV +  +  L +     ++  V  V  
Sbjct  47   MAAATDKGEVKLICLMTPPYNLIMTVPKGSDYEEVVDFAIGELVY-----ESVNVPGVIA  101

Query  135  QSHHAAVLAALWNATAADACLPPLRVRQHDRFHMCERVVDPSFVIADDDPTLRIKKATEA  194
            + + A   +  W            +  Q   F M +R+   + V        +++KA   
Sbjct  102  EKNLAEYFSRTWAE----------KTGQESTFAMKQRIYKLNKVNDLKHTPGKMRKARSN  151

Query  195  DVELLAAWYQSFRERLHDP--TDLDGARRMARSWLDGEEGCAAYLLLRRAEHKGEPETPV  252
            + EL+A+W   F     +P  T  D   R+A   +  E+G          E+ GEP   V
Sbjct  152  EKELVASWLLRFISDTGEPALTKADAELRVA---VMIEQGTVFLW-----ENDGEP---V  200

Query  253  SLCLTNRETPHTRTISMVYTPAEHGCKGYATRLVASVTQIALAVKRYCCLFTDLANPHSN  312
            S+  + R T +   ++MVYTP E   KGYAT +V++++++ L    YC L+TDLANP SN
Sbjct  201  SMARSARSTKNVAVVNMVYTPDEQRKKGYATAMVSNLSRLLLQNYEYCALYTDLANPSSN  260

Query  313  YIYYKVGY  320
             IY ++GY
Sbjct  261  KIYMQIGY  268


>hypothetical protein CVU39_04635 [Chloroflexi bacterium HGW-Chloroflexi-10]
Sequence ID: PKO17772.1 Length: 286 
Range 1: 26 to 280

Score:88.6 bits(218), Expect:3e-16, 
Method:Compositional matrix adjust., 
Identities:86/278(31%), Positives:127/278(45%), Gaps:51/278(18%)

Query  80   AKSRVVL-LAMQT----GRWPLA-FFVSPRSPEKEVREAVVR------LLRHLNESGQA-  126
            A++ ++L LAMQ     G+W +  FF   +  +K +  A++       L   + ES  A 
Sbjct  26   AENNLILGLAMQIYKNPGKWEIPPFFAVVKEDQKCILAALMTPPRSMILTAFIQESAPAL  85

Query  127  -----------KAVGKVEGQSHHAAVLAALWNATAADACLPPLRVRQHDRFHMCERV--V  173
                        +V  V  +   A   A LW+  A+   LP L+        M ERV  +
Sbjct  86   SFLTDTLWQMGVSVSGVNAEKRLANQFAHLWSHRAS--FLPKLQ--------MNERVYRL  135

Query  174  DPSFVIADDDPTLRIKKATEADVELLAAWYQSFRERLHDPTDLDGARRMARSWL-DGEEG  232
            D    +     T+R+    E+  ELL  W  +F        D +G R++ +  + DGE  
Sbjct  136  DKVLPLPGVQGTMRLAGVEES--ELLIQWGCAFHREGLGKADDEGMRKIIQKKIGDGE--  191

Query  233  CAAYLLLRRAEHKGEPETPVSLCLTNRETPHTRTISMVYTPAEHGCKGYATRLVASVTQI  292
                L L   + K       ++    RET H   +S+VYTP E+  KGYAT+LV  ++Q+
Sbjct  192  ----LFLWCVDGKA-----FAMAAKTRETVHGVVVSLVYTPPENRGKGYATQLVGELSQL  242

Query  293  ALAVKR-YCCLFTDLANPHSNYIYYKVGYRTHSEWDTY  329
             LA    +C LFTDLANP SN IY K+GY    + D Y
Sbjct  243  MLASGHSFCALFTDLANPTSNSIYQKIGYYPVGDMDEY  280


>GNAT family N-acetyltransferase [Nostoc sp. NIES-2111]
Sequence ID: WP_096682095.1 Length: 278 
Range 1: 145 to 278

Score:88.2 bits(217), Expect:3e-16, 
Method:Compositional matrix adjust., 
Identities:51/146(35%), Positives:79/146(54%), Gaps:13/146(8%)

Query  188  IKKATEADVELLAAWYQSFRERLHDPTDLDGARRMARSWLDGEEGCAAYLLLRRAEHKGE  247
            +++A + D ELL  WYQ F     + T L+     A  W       A ++L     +  +
Sbjct  145  LRQAVQEDKELLVRWYQDFYLEALNETALN-----AEEW-------AKWVLQEGRAYLWQ  192

Query  248  PETPVSLCLTNRETPHTRTISMVYTPAEHGCKGYATRLVASVTQIALAV-KRYCCLFTDL  306
             E PVS+  +   TP+   I+MVYTP E+  +GYA+  V +++Q  L    ++C LFTDL
Sbjct  193  DEIPVSIVCSGNLTPNGIRINMVYTPPEYRRRGYASAAVMNLSQSLLNQGHQFCFLFTDL  252

Query  307  ANPHSNYIYYKVGYRTHSEWDTYETG  332
            ANP +N+IY  +GY++  +W  Y  G
Sbjct  253  ANPTANHIYQDIGYQSVGDWHQYSFG  278


>GNAT family N-acetyltransferase [Bacillus natronophilus]
Sequence ID: WP_138811994.1 Length: 279 
>GNAT family N-acetyltransferase [Bacillus natronophilus]
Sequence ID: TMW70299.1 Length: 279  
Range 1: 1 to 267

Score:88.2 bits(217), Expect:4e-16, 
Method:Compositional matrix adjust., 
Identities:88/317(28%), Positives:136/317(42%), Gaps:56/317(17%)

Query  11   LVVSRYNDAAAVLSAAQDFFAEDELLTSLPYGILRRLSRTPDLYGAEHYFLSITTPDPAR  70
            +   R+  A  +L   ++    +E   SLP GIL  L +T +              D  +
Sbjct  1    MTFRRFTSAGKLLEHVKEKLEVEEAKHSLPLGILANLIKTEN------------PGDETQ  48

Query  71   AGSLEEP-MSAKSRVVLLAMQTGRWPLAFFVSPRSPEKEVREAVVRLLRHLNESGQAKAV  129
            +G  + P ++A  R  +  +QT  W L    SP        E V   +  L +SG   + 
Sbjct  49   SG--DAPFLAANDRGTMTLIQTPPWNLIAAGSP--------EDVPAAVEWLKDSG--ASF  96

Query  130  GKVEGQSHHAAVLAALWNATAADACLPPLRVRQHDRFHMCERVVDPSFVIADDDPTLRIK  189
              + G+           N   A   +     RQ  R +  + V          +P  R K
Sbjct  97   PGITGEKELVKAFIQELNPENASVFM-----RQ--RIYRLDEV----------NPLPRQK  139

Query  190  ----KATEADVELLAAWYQSFRERLHDPTDLDGARRMARSWLDGEEGCAAYLLLRRAEHK  245
                KA   D++L+  W   F E+   PT  + AR +A   +        YL       K
Sbjct  140  GTFGKAEHGDLDLVTDWVMQFSEQALTPTSKEEARELAEHSISENR---LYLW------K  190

Query  246  GEPETPVSLCLTNRETPHTRTISMVYTPAEHGCKGYATRLVASVTQIALAVK-RYCCLFT  304
             E  TPVS+    RET H  ++++V+TP E+  +GYAT  VA+++++ L+    +C L+T
Sbjct  191  NEEGTPVSMAKKARETAHGASVNLVFTPDEYKRQGYATSCVAALSELLLSEGFHFCSLYT  250

Query  305  DLANPHSNYIYYKVGYR  321
            DL NP SN IY K+GYR
Sbjct  251  DLDNPVSNSIYTKIGYR  267


>hypothetical protein NIES2111_49370 [Nostoc sp. NIES-2111]
Sequence ID: BAY40551.1 Length: 283 
Range 1: 150 to 283

Score:88.2 bits(217), Expect:4e-16, 
Method:Compositional matrix adjust., 
Identities:51/146(35%), Positives:79/146(54%), Gaps:13/146(8%)

Query  188  IKKATEADVELLAAWYQSFRERLHDPTDLDGARRMARSWLDGEEGCAAYLLLRRAEHKGE  247
            +++A + D ELL  WYQ F     + T L+     A  W       A ++L     +  +
Sbjct  150  LRQAVQEDKELLVRWYQDFYLEALNETALN-----AEEW-------AKWVLQEGRAYLWQ  197

Query  248  PETPVSLCLTNRETPHTRTISMVYTPAEHGCKGYATRLVASVTQIALAV-KRYCCLFTDL  306
             E PVS+  +   TP+   I+MVYTP E+  +GYA+  V +++Q  L    ++C LFTDL
Sbjct  198  DEIPVSIVCSGNLTPNGIRINMVYTPPEYRRRGYASAAVMNLSQSLLNQGHQFCFLFTDL  257

Query  307  ANPHSNYIYYKVGYRTHSEWDTYETG  332
            ANP +N+IY  +GY++  +W  Y  G
Sbjct  258  ANPTANHIYQDIGYQSVGDWHQYSFG  283


>GNAT family N-acetyltransferase [Tolypothrix campylonemoides]
Sequence ID: WP_041036744.1 Length: 280 
>GNAT family N-acetyltransferase [Tolypothrix campylonemoides VB511288]
Sequence ID: KAB8319281.1 Length: 280  
Range 1: 5 to 275

Score:88.2 bits(217), Expect:4e-16, 
Method:Compositional matrix adjust., 
Identities:83/316(26%), Positives:133/316(42%), Gaps:46/316(14%)

Query  15   RYNDAAAVLSAAQDFFAEDELLTSLPYGILRRLSRTPDLYGAEHYFLSITTPDPARAGSL  74
            ++ DA+      +D+    E L S   G+   L R PD +  + Y  ++       A  +
Sbjct  5    QFEDASQFYEQVKDYLLSQEALHSFLLGMCNILIRNPDRFPEKPYLATVEVDGDIVAVVM  64

Query  75   EEPMSAKSRVVLLAMQTGRWPLAFFVSPRSPEKEVREAVVRLLRHLNESGQAKAVGKVEG  134
              P     R +LL+       +  FV+ ++  +E+         HL +    +++  +  
Sbjct  65   RTP----PRNLLLS------KIQDFVAIKTIAQEL---------HLTQ----ESLPGINA  101

Query  135  QSHHAAVLAALWNATAADACLPPLRVRQHDRFHMCERVVDPSFVIADDDPTLRIKKATEA  194
             +  A   A  W +             Q  +  M  R      V A    T  ++ ATE 
Sbjct  102  PTIEAKAFAEAWYSLTG----------QSYQLKMSLRAFQLEQVQAIPQATGCLRIATEG  151

Query  195  DVELLAAWYQSFRERLHDPTDLDGARRMARSWLDGEEGCAAYLLLRRAEHKGEPETPVSL  254
            + ELL  W+++F        +    R + R    G    +AY+         E +TPVS+
Sbjct  152  ERELLIRWFEAFTLEALGSVEPGVERTVERHLQQG----SAYIW--------EDKTPVSM  199

Query  255  CLTNRETPHTRTISMVYTPAEHGCKGYATRLVASVTQIAL-AVKRYCCLFTDLANPHSNY  313
                  TP+   +S+VYTP EH  KGY +  VA++++  L A  RYC LFTDLANP SN 
Sbjct  200  TCQVGVTPNGARVSLVYTPPEHRRKGYGSACVAALSETLLKAGHRYCFLFTDLANPISNR  259

Query  314  IYYKVGYRTHSEWDTY  329
            IY  +GY+   +   Y
Sbjct  260  IYQAIGYKAVGDLSDY  275


>GNAT family N-acetyltransferase [Bacillus sp. CH30_1T]
Sequence ID: WP_149156789.1 Length: 285 
>GNAT family N-acetyltransferase [Bacillus sp. CH30_1T]
Sequence ID: KAA0562558.1 Length: 285  
Range 1: 4 to 274

Score:87.8 bits(216), Expect:5e-16, 
Method:Compositional matrix adjust., 
Identities:85/311(27%), Positives:135/311(43%), Gaps:42/311(13%)

Query  13   VSRYNDAAAVLSAAQDFFAEDELLTSLPYGILRRLSRTPDLYGAEHYFLSITTPDPARAG  72
            +++Y +AA        F  EDE   +LP G+L  + +  D Y      L +   + +  G
Sbjct  4    LTKYRNAAHYNERVHSFLIEDEAANNLPLGLLNTM-KVSDKY-KNPLLLLVENGEGSVVG  61

Query  73   SLEEPMSAKSRVVLLAMQTGRWPLAFFVSPRSPEKEVREAVVRLLRHLNESGQAKAVGKV  132
            S               + T   P  + VS  + EK+    +V  L+   E       G +
Sbjct  62   SF--------------IMT---PPHYLVSTLNVEKKDIPQIVEQLKRFCEESHITFPGFI  104

Query  133  EGQSHHAAVLAALW-NATAADACLPPLRVRQHDRFHMCERVVDPSFVIADDDPTLRIKKA  191
              +   A  LA  W N T +        VR + R +   +V+D   +   D   + I K 
Sbjct  105  -AEKEIALQLAHAWCNETGSS-----FHVRMNQRVYQLNKVID---IPLSDGKMVPISKE  155

Query  192  TEADVELLAAWYQSF-RERLHDPTDLDGARRMARSWLDGEEGCAAYLLLRRAEHKGEPET  250
             EA   LLA W   F ++   +P   + A   +R  ++ E+    Y+ L   + K     
Sbjct  156  HEA---LLADWLIGFVKDTGENPLTDEEAILRSRDMIENEK----YVYLWEVDGK-----  203

Query  251  PVSLCLTNRETPHTRTISMVYTPAEHGCKGYATRLVASVTQIALAVKRYCCLFTDLANPH  310
            PVS+    R T H  T++ VYTP E    GYA+ +VA ++++ L    +C L+TDL NP 
Sbjct  204  PVSMARGARRTDHGITVNFVYTPKEFRKMGYASSVVAELSRLLLKDHAFCSLYTDLDNPT  263

Query  311  SNYIYYKVGYR  321
            SN IY ++GY+
Sbjct  264  SNKIYMEIGYK  274


>GNAT family N-acetyltransferase [Polyangiaceae bacterium]
Sequence ID: HHH29321.1 Length: 276 
Range 1: 88 to 268

Score:87.8 bits(216), Expect:6e-16, 
Method:Compositional matrix adjust., 
Identities:65/204(32%), Positives:97/204(47%), Gaps:26/204(12%)

Query  125  QAKAVG--KVEGQSHHAAVLAALWNATAADACLPPLRVRQHDRFHMCERVVDPSFVIADD  182
            +A+ +G   V G +  A   A  W   A +     L +RQ  R + C  VV P       
Sbjct  88   KAEGIGLPGVTGPAELAESFAEKWAGEARE-----LTMRQ--RVYSCTNVVPPP------  134

Query  183  DPTLRIKKATEADVELLAAWYQSFRERLHDPTDLDGARRMARSWLDGEEGCAAYLLLRRA  242
            DP   ++ A E +++ L ++  +F E  H+P D   ARRM +  ++ +        +   
Sbjct  135  DPGGAMRAAREQELDALVSYVVAFNEEAHNPGDEVSARRMVKGLIERDR-------IFVW  187

Query  243  EHKGEPETPVSLCLTNRETPHTRTISMVYTPAEHGCKGYATRLVASVTQIALAVK-RYCC  301
            EH G+    VS+    + TPH   +  VYTP E   +GYA+ + A+VTQ         C 
Sbjct  188  EHDGQI---VSIATARQPTPHGIRVGYVYTPPERRRRGYASAITAAVTQRMFDKGFELCF  244

Query  302  LFTDLANPHSNYIYYKVGYRTHSE  325
            L+TD+ANP SN IY +VGY    E
Sbjct  245  LYTDMANPTSNAIYQRVGYEPQGE  268


>GNAT family N-acetyltransferase [Nocardioides sp.]
Sequence ID: MAO80547.1 Length: 302 
Range 1: 13 to 284

Score:88.2 bits(217), Expect:6e-16, 
Method:Compositional matrix adjust., 
Identities:93/315(30%), Positives:136/315(43%), Gaps:53/315(16%)

Query  21   AVLSAAQDFFAEDELLTSLPYGILRRLSRTPDLYGAEHYFLSITTPDPARAGSLEEPMSA  80
            A L+ A +  A D +L+++   +L R    P++     ++ ++                 
Sbjct  13   AFLALAGEHLAADPVLSTVVSTVLERAVGDPEVPEHPRWWAAVLD---------------  57

Query  81   KSRVVLLAMQTGRW-PLAFFVSPRSPEKEVREAVVRLLRHLNESGQ--AKAVGKVEGQSH  137
              +VV + M+T  + P   ++ P  PE+  R     L RHL  +G+  A A G    ++ 
Sbjct  58   GEQVVGVGMRTAPFRPYPLYLLP-MPEEAARA----LGRHLVATGEDVAHANGA---RAS  109

Query  138  HAAVLAALWNATAADACLPPLRVRQHDRFHMCERVVDPSFVIADDDPTLRIKKATEADVE  197
               VL  L  A    A     RV +HDR     RVV P+ V          ++ATEAD++
Sbjct  110  VEVVLGVLAEARGGSA-----RVLEHDRLWEATRVVAPTGVRGSS------RRATEADLD  158

Query  198  LLAAWYQSF-----RERLHDPTDLDGARRMARSWLDGEEGCAAYLLLRRAEHKGEPETPV  252
            L+ AW Q+F     R+    P + +G   + R W     G     L    E  GE     
Sbjct  159  LVTAWCQAFMPEADRQAGRPPREGEG-EHLDREWAADRVGRGLVWLW---EVDGE-----  209

Query  253  SLCLTNRETPH--TRTISMVYTPAEHGCKGYATRLVASVTQIALAVKRYCCLFTDLANPH  310
             + LT    P      +  VYTPAEH   GYA  LVA VT   L      CLFTD+ NP 
Sbjct  210  VVHLTAHSAPSFGVARVGPVYTPAEHRGHGYAAALVAEVTDRILGAGARACLFTDVDNPV  269

Query  311  SNYIYYKVGYRTHSE  325
            SN +Y ++GY   +E
Sbjct  270  SNGVYARIGYEPQTE  284


>GNAT family N-acetyltransferase [Nostoc linckia]
Sequence ID: WP_096537260.1 Length: 278 
>hypothetical protein NIES25_31690 [Nostoc linckia NIES-25]
Sequence ID: BAY76712.1 Length: 278  
Range 1: 145 to 275

Score:87.4 bits(215), Expect:8e-16, 
Method:Compositional matrix adjust., 
Identities:53/143(37%), Positives:78/143(54%), Gaps:13/143(9%)

Query  188  IKKATEADVELLAAWYQSFRERLHDPTDLDGARRMARSWLDGEEGCAAYLLLRRAEHKGE  247
            ++ +T+ D ELL  WY+SF        + +  R + R    G     AYL         +
Sbjct  145  LRLSTDKDRELLKNWYESFSLEALGEIESNAERWVQRVLHQG----TAYLW--------Q  192

Query  248  PETPVSLCLTNRETPHTRTISMVYTPAEHGCKGYATRLVASVTQIALA-VKRYCCLFTDL  306
             E PVS+      TP+   IS+VYTP E+  +GYA+  VA+++Q  L    ++C LFTDL
Sbjct  193  DEVPVSIACHVGNTPNGARISIVYTPPEYRRRGYASACVAALSQTLLNRGNKFCFLFTDL  252

Query  307  ANPHSNYIYYKVGYRTHSEWDTY  329
            ANP SN+IY ++GY+  S+W  Y
Sbjct  253  ANPTSNHIYQEIGYQPVSDWHNY  275


>hypothetical protein CUN48_07235 [Candidatus Thermofonsia Clade 3 bacterium]
Sequence ID: PJF47713.1 Length: 281 
>GNAT family N-acetyltransferase [Chloroflexi bacterium]
Sequence ID: RMG64926.1 Length: 281  
Range 1: 122 to 278

Score:87.4 bits(215), Expect:8e-16, 
Method:Compositional matrix adjust., 
Identities:62/177(35%), Positives:91/177(51%), Gaps:25/177(14%)

Query  158  LRVRQHDRFHMCERVVDPSFVIADDDPTLRIKKATEADVELLAAWYQSF-RERL---HDP  213
            +R   H+R    + V++P +      P    + A   D  L+A W ++F RE L   H P
Sbjct  122  VRRMTHERVFQLDHVIEPRW------PPGEFRAAHADDAPLVAEWIEAFHREALPDHHHP  175

Query  214  TDLDGARRMARSWLDGEEGCAAYLLLRRAEHKGEPETPVSLCLTNRETPHTRTISMVYTP  273
              ++ A+R       GE     +      E  G P   VSL   +RETP+ R I  VYTP
Sbjct  176  DPVEWAKRRI-----GEGDIFLW------EEGGRP---VSLAARSRETPNARAIGPVYTP  221

Query  274  AEHGCKGYATRLVASVTQIAL-AVKRYCCLFTDLANPHSNYIYYKVGYRTHSEWDTY  329
             E   +GYA+ + A ++Q+ L + KRY  LFTDL+NP SN IY K+GY+   +++ Y
Sbjct  222  PERRRRGYASAVTARLSQLILDSGKRYAMLFTDLSNPTSNSIYRKIGYKPVCDYNAY  278


>GNAT family N-acetyltransferase [Chloroflexi bacterium]
Sequence ID: PZN30732.1 Length: 280 
Range 1: 3 to 278

Score:87.4 bits(215), Expect:8e-16, 
Method:Compositional matrix adjust., 
Identities:90/318(28%), Positives:132/318(41%), Gaps:43/318(13%)

Query  13   VSRYNDAAAVLSAAQDFFAEDELLTSLPYGILRRLSRTPDLYGAEHYFLSITTPDPARAG  72
            + RY DAA+  +  + F    E   +L  GI   L + P +Y   +Y+ S+      R G
Sbjct  3    LRRYEDAASFAARVEPFLLRREADHNLLLGIPAELRQYPQIYPGPNYYASVD-----RGG  57

Query  73   SLEEPMSAKSRVVLLAMQTGRWPLAFFVSPRSPEKEVREAVVRLLRHLNESGQAKAVGKV  132
                       V+L A++T   PL               A + LL   + +G   A  +V
Sbjct  58   E----------VLLAALRTPPHPLQL-------SHAADPAALELLAR-DLAGSPFAPSQV  99

Query  133  EGQSHHAAVLAALWNATAADACLPPLRVRQHDRFHMCERVVDPSFVIADDDPTLRIKKAT  192
             G +  +   A  W A    +     R     R +  + V  P  V        ++++A 
Sbjct  100  GGPADTSRAFAEAWRAITGQS----FRRTIALRIYRLDSVRPPRGVPG------QMRRAG  149

Query  193  EADVELLAAWYQSFRERLHDPTDLDGARRMARSWLDGEEGCAAYLLLRRAEHKGEPETPV  252
              D  LLA W ++F+   H   D   ARR A  WL             R  +  E   PV
Sbjct  150  PGDAGLLARWLEAFQHETHGAGDAAQARRAAERWLSSPA---------RTMYLWEDGEPV  200

Query  253  SLCLTNRETPHTRTISMVYTPAEHGCKGYATRLVASVTQIALAVKR-YCCLFTDLANPHS  311
            ++      TP+   IS VYTP     +GYA+ LVA+ +Q  L   R +  LFTDLANP S
Sbjct  201  AMTGVGGPTPNGMRISAVYTPPHRRRRGYASALVAAASQAVLDSGRSFAFLFTDLANPTS  260

Query  312  NYIYYKVGYRTHSEWDTY  329
            N+IY ++GY    + D Y
Sbjct  261  NHIYQQIGYEPVCDVDEY  278


>GNAT family N-acetyltransferase [Gemmatimonadetes bacterium]
Sequence ID: MYJ11117.1 Length: 241 
Range 1: 86 to 230

Score:86.3 bits(212), Expect:9e-16, 
Method:Compositional matrix adjust., 
Identities:67/161(42%), Positives:85/161(52%), Gaps:20/161(12%)

Query  165  RFHMCERVVDPSFVIADDDPTLRIKKATEADVELLAAWYQSF-RER-LHDPTD-LDGARR  221
            R H+ ERV  PS +         ++ A  AD+ L+A W +SF RE  L DP D L  ARR
Sbjct  86   RIHILERVTHPSRMTRGT-----MRPAGRADIPLVARWLESFVRESGLSDPGDPLARARR  140

Query  222  MARSWLDGEEGCAAYLLLRRAEHKGEPETPVSLCLTNRETPHTRTISMVYTPAEHGCKGY  281
            +      G EG +  L L       E   PVS+      T H   I  V+TP EH  +GY
Sbjct  141  LC-----GGEGGSRLLALW------EDGGPVSMAGFPARTRHGVRIGYVFTPDEHRRRGY  189

Query  282  ATRLVASVTQIALAVK-RYCCLFTDLANPHSNYIYYKVGYR  321
            AT LVA ++  AL +   +C L+TDLANP SN IY +VGYR
Sbjct  190  ATALVAHLSSHALDLGFSHCVLYTDLANPTSNKIYREVGYR  230


>GNAT family N-acetyltransferase [Candidatus Poribacteria bacterium]
Sequence ID: MXY27795.1 Length: 286 
Range 1: 10 to 272

Score:87.4 bits(215), Expect:1e-15, 
Method:Compositional matrix adjust., 
Identities:87/321(27%), Positives:134/321(41%), Gaps:77/321(23%)

Query  19   AAAVLSAAQDFFAEDELLTSLPYGILRRLSRTPDLYGAE-HYFLSITTPDPARAGSLEEP  77
            A+ ++S +  +  ++E   +LP G+  RL+  P  Y +E    LSI         ++   
Sbjct  10   ASELISLSGIYLEQNECENNLPIGLAYRLAEDPYYYTSELPVLLSILEQGQVVGVAV---  66

Query  78   MSAKSRVVLLAMQTGRWPLAFFVSPRSPEKEVREAVVRLLRHLNE-------------SG  124
            M+   R++L  + T                ++  AVV L+RHL E               
Sbjct  67   MTPPKRIILSKIDT----------------DIPVAVVHLVRHLREINMQIPGVVGPATEA  110

Query  125  QAKAVGKVEGQSHHAAVLAALWNA----TAADACLPPLRVRQHDRFHMCERVVDPSFVIA  180
            +A A G +EG+S  +  L+         T AD  L P ++R               F   
Sbjct  111  KAFADGWIEGRSGVSVRLSKRMRVFEARTVADLPLSPGQMR---------------FARP  155

Query  181  DDDPTLRIKKATEADVELLAAWYQSFRERLHDPTDLDGARRMARSWLDGEEGCAAYLLLR  240
            DDDP             L+A W     E + +P  L+ A+                L+  
Sbjct  156  DDDP-------------LMARWIVGLSEAIGEPVSLESAKSRTEK-----------LITD  191

Query  241  RAEHKGEPETPVSLCLTNRETPHTRTISMVYTPAEHGCKGYATRLVASVTQIALAVK-RY  299
            +  +  + E PVS+   +R   +  TI +VYTP EH  KGYAT  V  +T+  L+    +
Sbjct  192  QQLYVWDNEGPVSIAGVSRPMRNGTTIGLVYTPPEHRGKGYATSCVLLLTKKLLSDGYSF  251

Query  300  CCLFTDLANPHSNYIYYKVGY  320
            C L+TDL+NP SN IY K+GY
Sbjct  252  CSLYTDLSNPTSNSIYTKIGY  272


>GNAT family N-acetyltransferase [Gemmatimonadetes bacterium]
Sequence ID: MYA40182.1 Length: 240 
Range 1: 85 to 229

Score:86.3 bits(212), Expect:1e-15, 
Method:Compositional matrix adjust., 
Identities:67/161(42%), Positives:85/161(52%), Gaps:20/161(12%)

Query  165  RFHMCERVVDPSFVIADDDPTLRIKKATEADVELLAAWYQSF-RER-LHDPTD-LDGARR  221
            R H+ ERV  PS +         ++ A  AD+ L+A W +SF RE  L DP D L  ARR
Sbjct  85   RIHILERVTHPSRMTRGT-----MRPAGRADIPLVARWLESFVRESGLSDPGDPLARARR  139

Query  222  MARSWLDGEEGCAAYLLLRRAEHKGEPETPVSLCLTNRETPHTRTISMVYTPAEHGCKGY  281
            +      G EG +  L L       E   PVS+      T H   I  V+TP EH  +GY
Sbjct  140  LC-----GGEGGSRLLAL------WEDGGPVSMAGFPARTRHGVRIGYVFTPDEHRRRGY  188

Query  282  ATRLVASVTQIALAVK-RYCCLFTDLANPHSNYIYYKVGYR  321
            AT LVA ++  AL +   +C L+TDLANP SN IY +VGYR
Sbjct  189  ATALVAHLSSHALDLGFSHCVLYTDLANPTSNKIYREVGYR  229


>GNAT family N-acetyltransferase [Limnoraphis robusta]
Sequence ID: WP_046279169.1 Length: 278 
>GCN5 family acetyltransferase [Limnoraphis robusta CS-951]
Sequence ID: KKD37500.1 Length: 278  
Range 1: 1 to 276

Score:87.0 bits(214), Expect:1e-15, 
Method:Compositional matrix adjust., 
Identities:84/323(26%), Positives:146/323(45%), Gaps:50/323(15%)

Query  11   LVVSRYNDAAAVLSAAQDFFAEDELLTSLPYGILRRLSRTPDLYGAEHYFLSITTPDPAR  70
            + ++ +++       A+++    E   +L  GI + L  +P+ YG+E Y           
Sbjct  1    MKINHFDNPQLFYQQAKNYLLRYEAEHNLLLGISQTLIHSPERYGSEPYL----------  50

Query  71   AGSLEEPMSAKSRVVLLAMQTGRWPLAFFVSPRSPEKEVREAVVRLLRHLNESGQAKAVG  130
              ++EE    + +++ +AM+T   P  F +S    + E   A+  + + L E  +  ++ 
Sbjct  51   -ATVEE----EGKILAVAMRTP--PYNFLLS----KIENFAAIEVIAQDLYE--KQISLP  97

Query  131  KVEGQSHHAAVLAALWNATAADACLPPLRVRQHDRFHMCERVVDPSFVIADDDPTLRIKK  190
             V G +      A  W++    A      +  H R H  ++V      I+  +  LR+  
Sbjct  98   GVSGLTAETETFAQKWHSLTHQA----YEIEMHLRIHQLKQVE----AISKVNGFLRL--  147

Query  191  ATEADVELLAAWYQSFRERL--HDPTDLDGARRMARSWLDGEEGCAAYLLLRRAEHKGEP  248
            ATE D  LL  WY+ F +     +PT +              E    Y L +   +  + 
Sbjct  148  ATENDRALLFNWYEQFIQEAAPSEPTSI--------------EKTVDYHLSQNHIYLWQN  193

Query  249  ETPVSLCLTNRETPHTRTISMVYTPAEHGCKGYATRLVASVTQIALAVK-RYCCLFTDLA  307
            E PVS+      T ++  I  VYTP E+  KGYA+  VA+++Q  L    + C L+TDLA
Sbjct  194  EVPVSMASATEATQNSSRIGPVYTPPEYRKKGYASACVATLSQQLLNQGYQACYLYTDLA  253

Query  308  NPHSNYIYYKVGYRTHSEWDTYE  330
            NP SN+IY  +GY+   +W+ Y+
Sbjct  254  NPTSNHIYKTIGYQPVCDWNIYQ  276


>hypothetical protein [Clostridiales bacterium Marseille-P2846]
Sequence ID: WP_102412724.1 Length: 294 
Range 1: 12 to 287

Score:87.0 bits(214), Expect:1e-15, 
Method:Compositional matrix adjust., 
Identities:96/327(29%), Positives:140/327(42%), Gaps:58/327(17%)

Query  7    AGAPLVVSRYNDAAAVLSAAQDFFAEDELLTSLPYGILRRLSRTPDLYGAEH--YFLSIT  64
            AGA + ++ +    A     +      E L +LP GIL R        G E   +F++  
Sbjct  12   AGAKMRLTIFQSVRAFYERVRPILLAREALNNLPVGILERG------LGEEQTDWFMATL  65

Query  65   TPDPARAGSLEEPMSAKSRVVLLAMQTGRWPLAFFVSPRSPEKEVREAVVRLLRHL-NES  123
            T D               R VL+A++T    L   VSP  P      AV  L R L N++
Sbjct  66   TDD-------------AERDVLVALRTPPQNL-ILVSPDGPAHA--GAVEELARSLSNDA  109

Query  124  GQAKAVGKVEGQSHHAAVLAALWNATAADACLPPLRVRQHDRFHMCERVVDPSFVIADDD  183
                 +G+ E        LA L+    A+A    ++V+  +R +  +        +AD  
Sbjct  110  PLPGVIGEKE--------LALLFARHYAEAAGVAMQVQMEERVYRLD-------AVADVP  154

Query  184  PTLRIKKATEADVELLAAWYQSFRERLHD---PTDLDGARRMARSWLDGEEGCAAYLLLR  240
                ++ ATE D+  L  W  +F         P D +  R M    + G+      L L 
Sbjct  155  RAGTLRPATERDLYFLPYWQSAFEGDCFGTPGPLDAEAQRAMV---VRGD------LFLL  205

Query  241  RAEHKGEPETPVSLCLTNRETPHTRTISMVYTPAEHGCKGYATRLVASVTQ-IALAVKRY  299
             AE +     PVSL  T R+ PH R++  VYTP     +GYA+  VA +++ I      Y
Sbjct  206  EAEGQ-----PVSLVGTTRQMPHGRSVGPVYTPPYFRGRGYASSAVAQLSEEILRRGNDY  260

Query  300  CCLFTDLANPHSNYIYYKVGYRTHSEW  326
            C LF DLANP SN IY K+GYR   ++
Sbjct  261  CALFADLANPISNGIYQKIGYRPLCDY  287


>GNAT family N-acetyltransferase [Nitrospinae bacterium]
Sequence ID: HBK78995.1 Length: 219 
Range 1: 63 to 216

Score:85.5 bits(210), Expect:2e-15, 
Method:Compositional matrix adjust., 
Identities:56/172(33%), Positives:85/172(49%), Gaps:19/172(11%)

Query  159  RVRQHDRFHMCERVVDPSFVIADDDPTLRIKKATEADVELLAAWYQSFRERLHDPTDLDG  218
            R+    R H    V  P +      PT +++ A  ++++LL  W + F E          
Sbjct  63   RLGMQLRIHELTEVSPPKW------PTGKLRLAAASELDLLYEWMKGFAEDAGTKN----  112

Query  219  ARRMARSWLDGEEGCAAYLLLRRAEHKGEPETPVSLCLTNRETPHTRTISMVYTPAEHGC  278
              R+   W+ G        L        + + PVS+ +  R T    +I  VYTP +   
Sbjct  113  -VRVPEDWIPGAVKAEQVYLW-------DDDGPVSMAIWGRATDSGVSIRGVYTPRDKRN  164

Query  279  KGYATRLVASVTQIALA-VKRYCCLFTDLANPHSNYIYYKVGYRTHSEWDTY  329
            +GYA+ +VA+V+Q+ L   KR+ CLFTDLANP SN+IYY++GYR   + D Y
Sbjct  165  RGYASAVVAAVSQMWLDRGKRFICLFTDLANPTSNHIYYELGYRPVVDVDDY  216


>GNAT family N-acetyltransferase [Melghiribacillus thermohalophilus]
Sequence ID: WP_132371966.1 Length: 284 
Range 1: 103 to 271

Score:86.7 bits(213), Expect:2e-15, 
Method:Compositional matrix adjust., 
Identities:62/191(32%), Positives:97/191(50%), Gaps:25/191(13%)

Query  134  GQSHHAAVLAALWNATAADACLPPLRVRQHDRFHMCERVVDPSFV--IADDDPTLRIKKA  191
            G+ H  +V A  W   +           Q  +  M +R+   S V  I + + ++R+  A
Sbjct  103  GEKHQVSVFAESWKKISG----------QDYKLGMKQRIYQLSEVEDIPESEGSMRM--A  150

Query  192  TEADVELLAAWYQSF-RERLHDPTDLDGARRMARSWLDGEEGCAAYLLLRRAEHKGEPET  250
            T+ D+  L  W  +F RE    P   + A ++A   +  +EG    L L   +HK     
Sbjct  151  TKEDLSFLEDWVLAFNRETPERPLSREEAAQLAEHRV--QEGS---LYLWEVKHK-----  200

Query  251  PVSLCLTNRETPHTRTISMVYTPAEHGCKGYATRLVASVTQIALAVKRYCCLFTDLANPH  310
            PV++    R+T H +T+S+VYTP E   KGYA+ LV  +++  L    +C L+TDLANP 
Sbjct  201  PVAMAARTRKTDHGQTVSLVYTPIEERKKGYASSLVKHLSREILNDYTFCFLYTDLANPT  260

Query  311  SNYIYYKVGYR  321
            SN IY ++GY+
Sbjct  261  SNKIYTRIGYQ  271


>GNAT family N-acetyltransferase [Melghiribacillus thermohalophilus]
Sequence ID: WP_165902124.1 Length: 283 
>hypothetical protein EDD68_11223 [Melghiribacillus thermohalophilus]
Sequence ID: TCT20895.1 Length: 283  
Range 1: 102 to 270

Score:86.7 bits(213), Expect:2e-15, 
Method:Compositional matrix adjust., 
Identities:62/191(32%), Positives:97/191(50%), Gaps:25/191(13%)

Query  134  GQSHHAAVLAALWNATAADACLPPLRVRQHDRFHMCERVVDPSFV--IADDDPTLRIKKA  191
            G+ H  +V A  W   +           Q  +  M +R+   S V  I + + ++R+  A
Sbjct  102  GEKHQVSVFAESWKKISG----------QDYKLGMKQRIYQLSEVEDIPESEGSMRM--A  149

Query  192  TEADVELLAAWYQSF-RERLHDPTDLDGARRMARSWLDGEEGCAAYLLLRRAEHKGEPET  250
            T+ D+  L  W  +F RE    P   + A ++A   +  +EG    L L   +HK     
Sbjct  150  TKEDLSFLEDWVLAFNRETPERPLSREEAAQLAEHRV--QEGS---LYLWEVKHK-----  199

Query  251  PVSLCLTNRETPHTRTISMVYTPAEHGCKGYATRLVASVTQIALAVKRYCCLFTDLANPH  310
            PV++    R+T H +T+S+VYTP E   KGYA+ LV  +++  L    +C L+TDLANP 
Sbjct  200  PVAMAARTRKTDHGQTVSLVYTPIEERKKGYASSLVKHLSREILNDYTFCFLYTDLANPT  259

Query  311  SNYIYYKVGYR  321
            SN IY ++GY+
Sbjct  260  SNKIYTRIGYQ  270


>GNAT family N-acetyltransferase [Fischerella muscicola]
Sequence ID: WP_016859914.1 Length: 280 
Range 1: 145 to 275

Score:86.3 bits(212), Expect:2e-15, 
Method:Compositional matrix adjust., 
Identities:54/144(38%), Positives:79/144(54%), Gaps:15/144(10%)

Query  188  IKKATEADVELLAAWYQSFR-ERLHDPTDLDGARRMARSWLDGEEGCAAYLLLRRAEHKG  246
            +++AT++D E+L  W+++F  E LH P      +   R+  +  +   AY+         
Sbjct  145  LRQATQSDREILIRWFEAFLLEALHTP-----PKHTERAVDNHLQRGTAYIW--------  191

Query  247  EPETPVSLCLTNRETPHTRTISMVYTPAEHGCKGYATRLVASVTQIALAVK-RYCCLFTD  305
            E  TPVS+      TP+   +SMVYTP E+  KGYA+  VA ++Q  L    +YC LFTD
Sbjct  192  EDRTPVSMACHTGVTPNGAGVSMVYTPPEYRKKGYASACVADLSQTLLNQGYKYCFLFTD  251

Query  306  LANPHSNYIYYKVGYRTHSEWDTY  329
            LANP SNYIY  +GY+   +   Y
Sbjct  252  LANPTSNYIYQAIGYQAMGDLHDY  275


>GNAT family N-acetyltransferase [Nostoc linckia]
Sequence ID: WP_099067545.1 Length: 278 
>GCN5 family acetyltransferase [Nostoc linckia z1]
Sequence ID: PHJ61288.1 Length: 278 >GCN5 family acetyltransferase [Nostoc linckia z3]
Sequence ID: PHJ68053.1 Length: 278 >GCN5 family acetyltransferase [Nostoc linckia z2]
Sequence ID: PHJ74380.1 Length: 278 >GCN5 family acetyltransferase [Nostoc linckia z4]
Sequence ID: PHJ80538.1 Length: 278 >GCN5 family acetyltransferase [Nostoc linckia z6]
Sequence ID: PHJ88085.1 Length: 278 >GCN5 family acetyltransferase [Nostoc linckia z7]
Sequence ID: PHJ98521.1 Length: 278 >GCN5 family acetyltransferase [Nostoc linckia z8]
Sequence ID: PHK04822.1 Length: 278 >GCN5 family acetyltransferase [Nostoc linckia z9]
Sequence ID: PHK11867.1 Length: 278 >GCN5 family acetyltransferase [Nostoc linckia z14]
Sequence ID: PHK21549.1 Length: 278 >GCN5 family acetyltransferase [Nostoc linckia z13]
Sequence ID: PHK23961.1 Length: 278 >GCN5 family acetyltransferase [Nostoc linckia z15]
Sequence ID: PHK27283.1 Length: 278 >GCN5 family acetyltransferase [Nostoc linckia z18]
Sequence ID: PHK35566.1 Length: 278 >GCN5 family acetyltransferase [Nostoc linckia z16]
Sequence ID: PHK46854.1 Length: 278  
Range 1: 145 to 275

Score:86.3 bits(212), Expect:2e-15, 
Method:Compositional matrix adjust., 
Identities:53/143(37%), Positives:77/143(53%), Gaps:13/143(9%)

Query  188  IKKATEADVELLAAWYQSFRERLHDPTDLDGARRMARSWLDGEEGCAAYLLLRRAEHKGE  247
            ++ AT+ + ELL  WY+SF        + D  R + R    G     AYL         +
Sbjct  145  LRLATDKNGELLKNWYESFSLEALGEIESDAERWVQRVLHQG----IAYLW--------Q  192

Query  248  PETPVSLCLTNRETPHTRTISMVYTPAEHGCKGYATRLVASVTQIAL-AVKRYCCLFTDL  306
             E PVS+      TP+   IS+VYTP E+  +GYA+  VA+++Q  L    ++C LFTDL
Sbjct  193  DEVPVSIACHVGNTPNGARISIVYTPPEYRRRGYASACVAALSQTLLDRGNKFCFLFTDL  252

Query  307  ANPHSNYIYYKVGYRTHSEWDTY  329
            ANP SN+IY ++GY+   +W  Y
Sbjct  253  ANPISNHIYQEIGYQPVGDWHNY  275


>hypothetical protein PMSD_24510 [Paenibacillus macquariensis subsp. defensor]
Sequence ID: OAB26899.1 Length: 294 
Range 1: 3 to 286

Score:86.7 bits(213), Expect:2e-15, 
Method:Compositional matrix adjust., 
Identities:84/317(26%), Positives:129/317(40%), Gaps:37/317(11%)

Query  13   VSRYNDAAAVLSAAQDFFAEDELLTSLPYGILRRLSRTPDLYGAEHYFLSITTPDPARAG  72
            +  Y D +  L  A+    E+E+L +LP GI  RL ++          +  T  D    G
Sbjct  3    IQSYVDPSDFLDRAEPLLMENEVLNNLPLGIAYRLVQS----------IKHTAKDAHHEG  52

Query  73   SLEEPMSAKSRVV---LLAMQTGRWPLAFFVSPRSPEKEVREAVVRLLRHLNESGQAKAV  129
             L  P  A   V    LL +      L  ++S +    ++R   + +        +   V
Sbjct  53   PL--PFMAIVSVGEQDLLVLLKTTAHLIVYISDKVQSDDMRSNAISVAIDYILHQEVIQV  110

Query  130  GKVEGQSHHAAVLAALWNATAADACLPPLRVRQHDRFHMCERVVDPSFVIADDDPTLRIK  189
              +      A + A  W      + +    V+   R + C +V D         P +  +
Sbjct  111  PSIIAFHETAHLFADKWKEATGKSYV----VQMDQRIYACTKVKDVKL-----SPGI-FR  160

Query  190  KATEADVELLAAWYQSFRERLHDPTDLDGARRMARSWLDGEEGCAAYLLLRRAEHKGEPE  249
             A   D+ +L  W   F +   +   L  A  MA+    G E  A YL         +  
Sbjct  161  AAELRDIPMLGQWVYDFAKEALEEITLKQALDMAQR---GTEQSAIYLW--------DDV  209

Query  250  TPVSLCLTNRETPHTRTISMVYTPAEHGCKGYATRLVASVTQIAL-AVKRYCCLFTDLAN  308
             PVS+    R T H   ++MVYTP EH  KGYA   V+++T+  L     +  L+TDL+N
Sbjct  210  EPVSMAQQTRPTLHGAVVNMVYTPFEHRNKGYAGSCVSTLTRNMLRGPYEFASLYTDLSN  269

Query  309  PHSNYIYYKVGYRTHSE  325
            P SN+IY KVGY   S+
Sbjct  270  PISNHIYMKVGYEPRSD  286


>hypothetical protein [Bacillus deserti]
Sequence ID: WP_101640882.1 Length: 284 
>hypothetical protein CUU66_06575 [Bacillus deserti]
Sequence ID: PLT30674.1 Length: 284  
Range 1: 6 to 271

Score:86.3 bits(212), Expect:2e-15, 
Method:Compositional matrix adjust., 
Identities:76/306(25%), Positives:126/306(41%), Gaps:41/306(13%)

Query  16   YNDAAAVLSAAQDFFAEDELLTSLPYGILRRLSRTPDLYGAEHYFLSITTPDPARAGSLE  75
            Y D        + F+  DE + +LPYGIL R+ +     G E  F+++            
Sbjct  6    YRDINEFFDKTKPFYLADEAVHNLPYGILNRMIQGVSQNGDELPFMAL------------  53

Query  76   EPMSAKSRVVLLAMQTGRWPLAFFVSP-RSPEKEVREAVVRLLRHLNESGQAKAVGKVEG  134
              + ++  V+L  +QT   P    +S  +S + E+       L       +  ++  V G
Sbjct  54   --IESEGEVILSFLQTP--PHNMIISSNKSIDPELLHFAAGEL-----ISEGVSLPGVIG  104

Query  135  QSHHAAVLAALWNATAADACLPPLRVRQHDRFHMCERVVDPSFVIADDDPTLRIKKATEA  194
                A   AA+W            R     +  M +R+     V +   P  R   A  +
Sbjct  105  SKELAESFAAVWGE----------RTGSRQQIEMNQRIYKLEKVNSIPKPIGRFAPAEHS  154

Query  195  DVELLAAWYQSFRERLHDPTDLDGARRMARSWLDGEEGCAAYLLLRRAEHKGEPETPVSL  254
             + L+  W + F     +   L    RM  S  +     + ++ L    H      PV++
Sbjct  155  HIPLILVWAKEF---CKETGVLYEEARMQTSVRESFAAKSTFVWLDTDGH------PVTM  205

Query  255  CLTNRETPHTRTISMVYTPAEHGCKGYATRLVASVTQIALAVKRYCCLFTDLANPHSNYI  314
                R+  +   +++VYTP E   KGYA+  V  +++  L   ++CCL+TDLANP SN I
Sbjct  206  AKAGRKIENGTVVTLVYTPLELRGKGYASACVGELSREILKTSQFCCLYTDLANPVSNSI  265

Query  315  YYKVGY  320
            Y K+GY
Sbjct  266  YMKIGY  271


>GNAT family N-acetyltransferase [Paucisalibacillus globulus]
Sequence ID: WP_026907784.1 Length: 282 
Range 1: 101 to 270

Score:85.9 bits(211), Expect:3e-15, 
Method:Compositional matrix adjust., 
Identities:59/190(31%), Positives:91/190(47%), Gaps:21/190(11%)

Query  132  VEGQSHHAAVLAALWNATAADACLPPLRVRQHDRFHMCERVVDPSFVIADDDPTLRIKKA  191
            V G S  A +  +LW            R  +    HM + +     V+       ++  A
Sbjct  101  VIGPSEQAELFVSLWQE----------RTNKIANLHMKQLIYQLDEVMVQPQENGKLIHA  150

Query  192  TEADVELLAAWYQSFRERLHDPTDLDGARRMARSWLDGEEGCAAYLLLRRAEHKGEPETP  251
             E    L+  W  SF E+ H P     A  MA+S++  +   + YL  R  E        
Sbjct  151  EEKHESLVGDWLCSFVEQAHMPMTKIQAESMAKSFIQKQ---SLYLWERDGE-------I  200

Query  252  VSLCLTNRETPHTRTISMVYTPAEHGCKGYATRLVASVTQIAL-AVKRYCCLFTDLANPH  310
            VS+   +R+T +  +++ V+TP EH  KGYAT +VA+++Q  L    ++C L+TDL+NP 
Sbjct  201  VSMANNSRKTRNGASVNAVFTPDEHKRKGYATSVVAALSQKLLDEGAKFCNLYTDLSNPT  260

Query  311  SNYIYYKVGY  320
            SN IY K+GY
Sbjct  261  SNSIYKKIGY  270


>GNAT family N-acetyltransferase [Gemmatimonadetes bacterium]
Sequence ID: MXX54363.1 Length: 245 
>GNAT family N-acetyltransferase [Gemmatimonadetes bacterium]
Sequence ID: MYC91111.1 Length: 245 >GNAT family N-acetyltransferase [Gemmatimonadetes bacterium]
Sequence ID: MYJ17783.1 Length: 245  
Range 1: 59 to 243

Score:85.1 bits(209), Expect:3e-15, 
Method:Compositional matrix adjust., 
Identities:74/205(36%), Positives:96/205(46%), Gaps:24/205(11%)

Query  132  VEGQSHHAAVLAALWNATAADACLPPLRVRQHDRFHMCERVVDPSFVIADDDPTLRIKKA  191
            V G +  A      W+   A    P  R     R H+ ERV  PS + +      ++++ 
Sbjct  59   VLGPNAVARAFGDAWSRIKAVKATPGAR----QRIHVLERVEPPSPMASG-----KMRRT  109

Query  192  TEADVELLAAWYQSF-RER-LHDPTD-LDGARRMARSWLDGEEGCAAYLLLRRAEHKGEP  248
               D+ L+A W  +F RE  L DP D L  ARR+      G EG    L L         
Sbjct  110  EPGDIPLVARWLAAFVRESGLADPGDPLVRARRLC-----GGEGGNQLLALWMDGG----  160

Query  249  ETPVSLCLTNRETPHTRTISMVYTPAEHGCKGYATRLVASVTQIALAVK-RYCCLFTDLA  307
              PVS+      T H   I  VYTP EH  +GYAT LVA ++  AL +  R+C L+TDLA
Sbjct  161  --PVSMAGFPARTRHGVRIGYVYTPEEHRRRGYATALVAGLSTQALDLGFRHCVLYTDLA  218

Query  308  NPHSNYIYYKVGYRTHSEWDTYETG  332
            NP SN IY +VGYR   +    E G
Sbjct  219  NPTSNSIYRRVGYRPLQDVMDVEFG  243


>hypothetical protein BIP78_0981 [Candidatus Bipolaricaulis sibiricus]
Sequence ID: QAA76747.1 Length: 289 
Range 1: 5 to 283

Score:85.9 bits(211), Expect:3e-15, 
Method:Compositional matrix adjust., 
Identities:90/321(28%), Positives:137/321(42%), Gaps:43/321(13%)

Query  19   AAAVLSAAQDFFAEDELLTSLPYGILRRLSRTPDLYGAEHYFLSITTPDPARAGSLEEPM  78
            AA  L++A++    DE L +L  G+  R+           YFL++           EE  
Sbjct  5    AAEFLASAEETLLRDEGLHNLILGLASRVRDGRSYGDTPPYFLTV-----------EE--  51

Query  79   SAKSRVVLLAMQTGRWPLAFFVSPRSPEKEVREAVVRLLRHLNESGQAKAVGKVEGQSHH  138
              +  V++ A +T   PL   V    P       +  L+ HL ES     +  V G   H
Sbjct  52   --RGEVLVAAARTPPHPLVLAV----PSGNA-TGIELLVDHLLESD--PDLPGVNGLIPH  102

Query  139  AAVLAALWNATAADACLPPLRVRQHDRFHMCERVVDPSFVIADDDPTLRIKKATEADVEL  198
            A   A LW A    A    ++V    R H   +V+ P+ V     P   ++ A + + +L
Sbjct  103  ATAFATLWAARRPAA----VKVAMELRIHELRKVIPPAGV-----PGF-LRPALDRERDL  152

Query  199  LAAWYQSFRERLHDPTDLDGARRMARSWLDGEEGCAAYLLLRRAEHKGEPETPVSLCLTN  258
            LA W Q F+              +   +       AA   LR  +H G    PVS+  ++
Sbjct  153  LAEWIQGFQAEAVPDDPPVDPYDILDRF------SAAPATLRVWDHGG----PVSMAGSS  202

Query  259  RETPHTRTISMVYTPAEHGCKGYATRLVASVTQIALAVK-RYCCLFTDLANPHSNYIYYK  317
            R +     +S+VYTP  H   GYA+  VA ++Q  L     +C L+TDLANP SN IY++
Sbjct  203  RVSARGARVSLVYTPPAHRGHGYASACVAGLSQFLLDQGYAFCTLYTDLANPVSNKIYHR  262

Query  318  VGYRTHSEWDTYETGTDAAPS  338
            +GYR   +   Y     + P+
Sbjct  263  IGYRPIGDAAVYRFSPHSQPA  283


>GNAT family N-acetyltransferase [Gemmatimonadetes bacterium]
Sequence ID: MXX72455.1 Length: 250 
Range 1: 91 to 248

Score:84.7 bits(208), Expect:4e-15, 
Method:Compositional matrix adjust., 
Identities:67/174(39%), Positives:87/174(50%), Gaps:20/174(11%)

Query  163  HDRFHMCERVVDPSFVIADDDPTLRIKKATEADVELLAAWYQSF-RER-LHDPTD-LDGA  219
              R H+ ERV  PS + +      ++++    D+ L+A W  +F RE  L DP D L  A
Sbjct  91   RQRIHVLERVEPPSPMASG-----KMRRTEPGDIPLVARWLAAFVRESGLADPGDPLVRA  145

Query  220  RRMARSWLDGEEGCAAYLLLRRAEHKGEPETPVSLCLTNRETPHTRTISMVYTPAEHGCK  279
            RR+      G EG    L L           PVS+      T H   I  VYTP EH  +
Sbjct  146  RRLC-----GGEGGNQLLALWMDGG------PVSMAGFPARTRHGVRIGYVYTPEEHRRR  194

Query  280  GYATRLVASVTQIALAVK-RYCCLFTDLANPHSNYIYYKVGYRTHSEWDTYETG  332
            GYAT LVA ++  AL +  R+C L+TDLANP SN IY +VGYR   +    E G
Sbjct  195  GYATALVAGLSTQALDLGFRHCVLYTDLANPTSNSIYRRVGYRPLQDVMDVEFG  248


>GNAT family N-acetyltransferase [Candidatus Thermofonsia Clade 2 bacterium]
Sequence ID: PJF29078.1 Length: 289 
Range 1: 5 to 282

Score:85.5 bits(210), Expect:4e-15, 
Method:Compositional matrix adjust., 
Identities:90/317(28%), Positives:136/317(42%), Gaps:41/317(12%)

Query  15   RYNDAAAVLSAAQDFFAEDELLTSLPYGILRRLSRTPDLYGAEHYFLSITTPDPARAGSL  74
            R++DA         F +  E   +L  GI+R +             +   T  P   G +
Sbjct  5    RFDDANRFYERVSPFLSAREAEHNLLLGIIRGVQ------------IGEYTEYPPYLGCI  52

Query  75   EEPMSAKSRVVLLAMQTGRWPLAFFVSPRSPEKEVREAVVRLLRHLNESGQAKAVGKVEG  134
            E    A ++VV + ++T   P    +S       +   +V  +RH     +  ++  V G
Sbjct  53   E----ADNQVVAVIVRTP--PHHALLSLMDKPHNIIPLIVENMRH-----EYPSLAGVIG  101

Query  135  QSHHAAVLAALWNATAADACLPPLRVRQHDRFHMCERVVDPSFVIADDDPTLRIKKATEA  194
                A + A  W A         L VRQ  R +   +V  P  V  +      ++ ATEA
Sbjct  102  AKLDARIFAETWEAATGQPFW--LGVRQ--RIYKLTQVTFPQHVAGE------LRWATEA  151

Query  195  DVELLAAWYQSF-RERLHDPTDLDGARRMARSWLDGEEGCAAYLLLRRAEHKGEPETPVS  253
            D  +L  WY  F ++     T  D A+ + R +LD +         RR         PVS
Sbjct  152  DFNMLVNWYIGFIKDAGLTITTPDRAQSIVRRYLDADPKE------RRLAIWQVDGVPVS  205

Query  254  LCLTNRETPHTRTISMVYTPAEHGCKGYATRLVASVTQIALAV-KRYCCLFTDLANPHSN  312
            +      TP+   +  VYTPAEH  KGYA+  VA ++Q  L + K++  LFTDLAN  SN
Sbjct  206  MSGYMGSTPNGMRVGAVYTPAEHRKKGYASACVAHLSQHILDMGKQFSFLFTDLANSTSN  265

Query  313  YIYYKVGYRTHSEWDTY  329
            +IY  +GY+  S+ D Y
Sbjct  266  HIYQAIGYQPISDVDEY  282


>GNAT family N-acetyltransferase [Scopulibacillus darangshiensis]
Sequence ID: WP_132746366.1 Length: 288 
>hypothetical protein EV207_1164 [Scopulibacillus darangshiensis]
Sequence ID: TCP28694.1 Length: 288  
Range 1: 6 to 271

Score:85.5 bits(210), Expect:4e-15, 
Method:Compositional matrix adjust., 
Identities:86/307(28%), Positives:135/307(43%), Gaps:42/307(13%)

Query  16   YNDAAAVLSAAQDFFAEDELLTSLPYGILRRLSRTPDLYGAEHYFLSITTPDPARAGSLE  75
            Y +    L  A+DF  E+E + +LP G+L  L +  +L   E  FL       A  G   
Sbjct  6    YENTDLFLRDAEDFLLENEAVNNLPLGVLYNLRK--ELTHKEKPFL-------AAIGENN  56

Query  76   EPMSAKSRVVLLAMQTGRWPLAFFVSPRSPEKEVREAVVRLLRHLNESGQAKAVGKVEGQ  135
             P+     ++ +  + GR  LA   S  + +  +++A+     H+ ES         E  
Sbjct  57   NPV-----IIFVMTKFGRLILAGDTSHPNLDAAIKKAI----EHILES---------EIT  98

Query  136  SHHAAVLAALWNATAADACLPPLRVRQHDRFHMCERVVDPSFVIADDDPTLRIKKATEAD  195
             H A  +  L  A A +  L   + +  D   M +R+     V   D     ++  T+ +
Sbjct  99   IHSAIGVKELAFAFANEFTLQTGQTQMVD---MDQRIYKLDQVNRIDVSQGYLRLPTQDE  155

Query  196  VELLAAWYQSFRERLHDPTDLDGARRMARSWLDGEEGCAAYLLLRRAEHKGEPETPVSLC  255
             ELL  W  +F +   D    + A  + +  +  +        L   +H G    PVS+ 
Sbjct  156  TELLNRWVHAFSKATSDQLSAEEAAVLVQQKISSDT-------LYLWDHNG----PVSMA  204

Query  256  LTNRETPHTRTISMVYTPAEHGCKGYATRLVASVTQIAL-AVKRYCCLFTDLANPHSNYI  314
               R T +   IS VYTP E+  KGYAT  VA+++Q  L +   +  L+TDLANP SN I
Sbjct  205  NMTRPTKNGAVISYVYTPPEYKKKGYATSCVAALSQKILDSGYSFASLYTDLANPTSNGI  264

Query  315  YYKVGYR  321
            Y K+GY+
Sbjct  265  YMKIGYQ  271


>GNAT family N-acetyltransferase [Gemmatimonadetes bacterium]
Sequence ID: MYG35530.1 Length: 245 
Range 1: 86 to 243

Score:84.7 bits(208), Expect:4e-15, 
Method:Compositional matrix adjust., 
Identities:67/174(39%), Positives:87/174(50%), Gaps:20/174(11%)

Query  163  HDRFHMCERVVDPSFVIADDDPTLRIKKATEADVELLAAWYQSF-RER-LHDPTD-LDGA  219
              R H+ ERV  PS + +      ++++    D+ L+A W  +F RE  L DP D L  A
Sbjct  86   RQRIHVLERVEPPSPMASG-----KMRRTEPGDIPLVARWLAAFVRESGLADPGDPLVRA  140

Query  220  RRMARSWLDGEEGCAAYLLLRRAEHKGEPETPVSLCLTNRETPHTRTISMVYTPAEHGCK  279
            RR+      G EG    L L           PVS+      T H   I  VYTP EH  +
Sbjct  141  RRLC-----GGEGGNQLLALWMDGG------PVSMAGFPARTRHGVRIGYVYTPEEHRRR  189

Query  280  GYATRLVASVTQIALAVK-RYCCLFTDLANPHSNYIYYKVGYRTHSEWDTYETG  332
            GYAT LVA ++  AL +  R+C L+TDLANP SN IY +VGYR   +    E G
Sbjct  190  GYATALVAGLSTQALDLGFRHCVLYTDLANPTSNSIYRRVGYRPLQDVMDVEFG  243


>hypothetical protein DRI65_11880 [Chloroflexi bacterium]
Sequence ID: RLD03885.1 Length: 293 
Range 1: 6 to 291

Score:85.5 bits(210), Expect:5e-15, 
Method:Compositional matrix adjust., 
Identities:81/322(25%), Positives:133/322(41%), Gaps:38/322(11%)

Query  11   LVVSRYNDAAAVLSAAQDFFAEDELLTSLPYGILRRLSRTPDLYGAEHYFLSITTPDPAR  70
            + + R+++        QD+  ++E   +LP GIL  +  + D    E Y   I       
Sbjct  6    MKLQRFDNPEIFRDTVQDYLIQNEAENNLPLGILNNII-SGDYREREPYLALI-------  57

Query  71   AGSLEEPMSAKSRVVLLAMQTGRWPLAFFVSPRSPEKEVREAVVRLLRHLNESGQAKAVG  130
                      K  + L+A+ T   P  F     SP  E+ E +   LR L +  +   VG
Sbjct  58   --------EEKGELALIALCTPPHPALFSFQKPSPPDEILELI---LRDLMDFLEDDFVG  106

Query  131  KVEGQSHHAAVLAALWNATAADACLPPLRVRQHDRFHMCERVVDPSFVIADDDPTLRIKK  190
             + G    AA L  +W              R+ ++ HM  R+     V         I+ 
Sbjct  107  -ISGPKKLAARLKDIWEEMTG---------RKAEK-HMAMRIYKLDVVFPPPVSAGFIRP  155

Query  191  ATEADVELLAAWYQSF-RERLHDPTDLDGARRMARSWLDGEEGCAAYLLLRRAEHKGEPE  249
              + D  L+  W   F RE + +  D   AR+    +L  +      ++    E  G   
Sbjct  156  LEKKDRRLITDWLNGFYREAVQESPDPARARKQVELYLKADPKLRGLMIW---EKNG---  209

Query  250  TPVSLCLTNRETPHTRTISMVYTPAEHGCKGYATRLVASVTQIALAVK-RYCCLFTDLAN  308
              VS+      T +   + +VYTP E   +G+A+ + A ++Q  L +  ++C LFTDL N
Sbjct  210  IQVSMAGYAGPTLNGIRVGVVYTPPEQRKRGFASAVTAGLSQHLLDMGFKFCFLFTDLLN  269

Query  309  PHSNYIYYKVGYRTHSEWDTYE  330
            P SNYIY ++GY+   + D Y+
Sbjct  270  PTSNYIYQQIGYKPVCDVDRYD  291


>hypothetical protein AUH17_06415 [Actinobacteria bacterium 13_2_20CM_68_14]
Sequence ID: OLB23541.1 Length: 278 
>hypothetical protein AUG88_01095 [Actinobacteria bacterium 13_1_20CM_4_68_12]
Sequence ID: OLE19372.1 Length: 278  
Range 1: 137 to 270

Score:85.1 bits(209), Expect:5e-15, 
Method:Compositional matrix adjust., 
Identities:54/144(38%), Positives:74/144(51%), Gaps:12/144(8%)

Query  184  PTLRIKKATEADVELLAAWYQSFRERL--HDPTDLDGARRMARSWLDGEEGCAAYLLLRR  241
            P  R+++A   D  LL AW+ +F E     D T  D AR +       + G   +     
Sbjct  137  PAGRLREADATDRPLLIAWFTAFAEEALGEDATVEDPARFIDHRLTAADAGAVLW-----  191

Query  242  AEHKGEPETPVSLCLTNRETPHTRTISMVYTPAEHGCKGYATRLVASVTQIALAVKRYCC  301
                 E E  VSL      TP+   I  VYTP E+  +GYA+ LVA +++  LA +R+C 
Sbjct  192  -----EDEGIVSLAAFGNPTPNGIRIGPVYTPPEYRRRGYASALVAELSERLLAKRRFCF  246

Query  302  LFTDLANPHSNYIYYKVGYRTHSE  325
            LFTDLANP +N IY ++GYR   E
Sbjct  247  LFTDLANPTANRIYEQIGYRRICE  270


>GNAT family N-acetyltransferase [Mastigocladopsis repens]
Sequence ID: WP_017315040.1 Length: 287 
Range 1: 5 to 282

Score:85.1 bits(209), Expect:5e-15, 
Method:Compositional matrix adjust., 
Identities:80/323(25%), Positives:133/323(41%), Gaps:46/323(14%)

Query  15   RYNDAAAVLSAAQDFFAEDELLTSLPYGILRRLSRTPDLYGAEHYFLSITTPDPARAGSL  74
            R+ D        +++    E L ++  G+   L   P+ +  + Y  ++           
Sbjct  5    RFEDTTQFYQRVKNYLLNHEALHNMLLGLCNALIHNPERFDQKPYLATV-----------  53

Query  75   EEPMSAKSRVVLLAMQTGRWPLAFFVSPRSPEKEVREAVVRLLRHLNESGQAKAVGKVEG  134
                     +V + M+T   PL   +  +  +    EA+ + L HL +    +++  +  
Sbjct  54   ----EVDGDIVAVVMRT---PLQNLLLSKIQDFVAIEAIAQDL-HLTQ----ESLPGINA  101

Query  135  QSHHAAVLAALWNATAADACLPPLRVRQHDRFHMCERVVDPSFVIADDDPTLRIKKATEA  194
             +  A   A  W++    +           +  +C   ++    I      LRI  ATE+
Sbjct  102  PTIEAKAFAEAWHSLTGQS--------YQLKMVLCAFQLEQVQAIPKATGCLRI--ATES  151

Query  195  DVELLAAWYQSFRERLHDPTDLDGARRMARSWLDGEEGCAAYLLLRRAEHKGEPETPVSL  254
            D ELL  W+++F        +  G  R    +L            R   +  E E PVS+
Sbjct  152  DRELLICWFEAFALEALGHVE-PGVERTVERYLQ-----------RSTAYIWEDEVPVSM  199

Query  255  CLTNRETPHTRTISMVYTPAEHGCKGYATRLVASVTQIALAVK-RYCCLFTDLANPHSNY  313
                  TP+   +S+VYTP EH  KGYA+  VA+++Q  L    RYC LFTDLANP SN+
Sbjct  200  ACRVGVTPNGARVSLVYTPPEHRRKGYASACVAALSQTLLNQGYRYCFLFTDLANPTSNH  259

Query  314  IYYKVGYRTHSEWDTYETGTDAA  336
            IY  +GY+   +   Y    + A
Sbjct  260  IYQAIGYQAVGDLSDYSFTENTA  282


>GNAT family N-acetyltransferase [Paenibacillus sp. 32352]
Sequence ID: WP_079910445.1 Length: 291 
Range 1: 61 to 271

Score:85.5 bits(210), Expect:5e-15, 
Method:Compositional matrix adjust., 
Identities:72/239(30%), Positives:112/239(46%), Gaps:29/239(12%)

Query  83   RVVLLAMQTGRWPLAFFVSPRSPEKEVREAVVRLLRHLNESGQAKAVGKVEGQSHHAAVL  142
            R+ L+ +   +  + +   P S E  V+ AV  L        +   V  V G +  A   
Sbjct  61   RIRLIVLINSKNAILYGTEPFSLEA-VKAAVADL------RARGAQVPGVIGPNEIARSF  113

Query  143  AALWNATAADACLPPLRVRQHDRFHMCERVVDPSFVIADDDPTLRIKKATEADVELLAAW  202
            A  W    ++  +P L++ Q  R +  +RV+  S          R++ AT  D EL+AAW
Sbjct  114  AEEW--AESNRLVPVLKMNQ--RIYQLDRVLPVS------GSKGRLRLATALDQELIAAW  163

Query  203  YQSFRERLHDPTDLDGARRMARSWLDGEEGCAAYLLLRRAEHKGEPETPVSLCLTNRETP  262
             + F + +H+    + A      ++      A YL         + +  VS+  T R T 
Sbjct  164  IKQFADSIHERITAEEASNKTVGFI---RQAAVYLW--------DDDGAVSMAKTTRPTK  212

Query  263  HTRTISMVYTPAEHGCKGYATRLVASVTQIALAVK-RYCCLFTDLANPHSNYIYYKVGY  320
            H   +S VYTP EH  KGYA+  VA+++Q  L     +C L+TDLANP SN+IY ++GY
Sbjct  213  HGIVLSNVYTPPEHRNKGYASSCVAALSQRMLDEGYSFCSLYTDLANPTSNHIYSQIGY  271


>GNAT family N-acetyltransferase [Anaerolineae bacterium]
Sequence ID: HGY50174.1 Length: 288 
Range 1: 1 to 278

Score:85.1 bits(209), Expect:6e-15, 
Method:Compositional matrix adjust., 
Identities:86/322(27%), Positives:140/322(43%), Gaps:47/322(14%)

Query  11   LVVSRYNDAAAVLSAAQDFFAEDELLTSLPYGILRRLSRTPDLYGAEHYFLSITTPDPAR  70
            ++ + Y +A   L+  Q     +E   +L  G+  R++    L     YF +IT  D   
Sbjct  1    MLATFYPNAHKFLAKTQAILEANEAANNLILGLTLRVNHYLPLAQHPPYFATITHHDELL  60

Query  71   AGSLEEPMSAKSRVVLLAMQTGRWPLAFFVSPRSPEKEVREAVVRLLRHLNESGQAKAVG  130
              ++  P   +  V+   +   R  L  F+         +EA +R         Q    G
Sbjct  61   LAAIMTP--PRPMVLYTRLSDWREALNLFI---------QEAALR---------QWPVFG  100

Query  131  KVEGQSHHAAVLAALWNATAADACLPPLRVRQHDRFHMCERVVDPSFVIADDDPTL--RI  188
             + G    +   A  W +          RV+  +R +   RV        +  P++   +
Sbjct  101  -ITGPPPLSEAFAVAWASLTGTT----YRVQIRNRLYELRRV--------NSIPSVPGYL  147

Query  189  KKATEADVELLAAWYQSFRERLHDPTDLDGARRMARSWLDGEEGCAAYLLLRRAEHKGEP  248
            + AT AD+EL+A W  +F+       DL  A  +AR  +  +E    YL         E 
Sbjct  148  RLATAADLELIAQWTFAFQTEALQRGDLAEAHEVARYKISEQE---LYLW--------ED  196

Query  249  ETPVSLCLTNRETPHTRTISMVYTPAEHGCKGYATRLVASVTQIAL-AVKRYCCLFTDLA  307
              PV +   +R T +   IS+VYTP E   +GYAT  VA ++Q+ L + +++C LFTDLA
Sbjct  197  GQPVCMAGQSRPTRNGICISLVYTPPEWRGRGYATACVAGLSQLLLDSGRKFCVLFTDLA  256

Query  308  NPHSNYIYYKVGYRTHSEWDTY  329
            NP SN+IY  +GY+   ++  Y
Sbjct  257  NPTSNHIYQTIGYKPIGDFTEY  278


>GNAT family N-acetyltransferase [Fischerella thermalis]
Sequence ID: WP_102150719.1 Length: 280 
>GNAT family N-acetyltransferase [Fischerella thermalis CCMEE 5201]
Sequence ID: PMB51903.1 Length: 280  
Range 1: 3 to 268

Score:84.7 bits(208), Expect:6e-15, 
Method:Compositional matrix adjust., 
Identities:88/313(28%), Positives:141/313(45%), Gaps:50/313(15%)

Query  13   VSRYNDAAAVLSAAQDFFAEDELLTSLPYGILRRLSRTPDLYGAEHYFLSITTPDPARAG  72
            + ++ DA       +D+    E + ++   +   L   P+ +  E  +L+I   D     
Sbjct  3    LQQFEDAKQFYERVKDYLLIHEAMHNVQLALCHALIHNPERF-EEKPYLAIVEAD---GD  58

Query  73   SLEEPMSAKSRVVLLAMQTGRWPLAFFVSPRSPEKEVREAVVRLLRHLNESGQAKAVGKV  132
             +   M  KSR +LL+M      +  FV+         EA+ +     N       +  V
Sbjct  59   IIAVVMKTKSRNLLLSM------IHDFVAI--------EAIAQ-----NLLSTQNLLPGV  99

Query  133  EGQSHHAAVLAALWNATAADACLPPLRVRQHDRFHMCERVVDPSFVIADDDPTLRIKKAT  192
             G +  A   A  W++    +     +++   R    E+V     +I+  +  LR  +AT
Sbjct  100  NGPTAEAKAFAENWHSLTGQS----YQLKMALRAFQLEQVQ----IISKANGYLR--QAT  149

Query  193  EADVELLAAWYQSF-RERLHDP-TDLDGARRMARSWLDGEEGCAAYLLLRRAEHKGEPET  250
            ++D E+L  W+ +F  E LH P T+ + A       +D         L R   +  E   
Sbjct  150  QSDREILIRWFAAFVLEALHTPPTNTERA-------VDNH-------LQRGTAYIWEDII  195

Query  251  PVSLCLTNRETPHTRTISMVYTPAEHGCKGYATRLVASVTQIALAVK-RYCCLFTDLANP  309
            PVS+      TP+   +SMVYTP E+  KGYA+  VA+++QI L    +YC LFTDLANP
Sbjct  196  PVSMACHTGVTPNGAGVSMVYTPPEYRQKGYASACVAALSQILLQQGYKYCFLFTDLANP  255

Query  310  HSNYIYYKVGYRT  322
             SN+IY  +GYR 
Sbjct  256  TSNHIYQAIGYRV  268


>hypothetical protein AUG43_00645 [Actinobacteria bacterium 13_1_20CM_3_68_10]
Sequence ID: OLE31244.1 Length: 278 
Range 1: 137 to 270

Score:84.7 bits(208), Expect:6e-15, 
Method:Compositional matrix adjust., 
Identities:54/144(38%), Positives:74/144(51%), Gaps:12/144(8%)

Query  184  PTLRIKKATEADVELLAAWYQSFRERL--HDPTDLDGARRMARSWLDGEEGCAAYLLLRR  241
            P  R+++A   D  LL AW+ +F E     D T  D AR +       + G   +     
Sbjct  137  PAGRMREADATDRPLLIAWFTAFAEEALGEDATVEDPARFIDHRLTAADAGAVLW-----  191

Query  242  AEHKGEPETPVSLCLTNRETPHTRTISMVYTPAEHGCKGYATRLVASVTQIALAVKRYCC  301
                 E E  VSL      TP+   I  VYTP E+  +GYA+ LVA +++  LA +R+C 
Sbjct  192  -----EDEGIVSLAAFGNPTPNGIRIGPVYTPPEYRRRGYASALVAELSERLLAKRRFCF  246

Query  302  LFTDLANPHSNYIYYKVGYRTHSE  325
            LFTDLANP +N IY ++GYR   E
Sbjct  247  LFTDLANPTANRIYEQIGYRRICE  270


>GNAT family N-acetyltransferase [Fischerella sp. PCC 9431]
Sequence ID: WP_026723109.1 Length: 280 
Range 1: 1 to 275

Score:84.7 bits(208), Expect:7e-15, 
Method:Compositional matrix adjust., 
Identities:83/320(26%), Positives:132/320(41%), Gaps:46/320(14%)

Query  11   LVVSRYNDAAAVLSAAQDFFAEDELLTSLPYGILRRLSRTPDLYGAEHYFLSITTPDPAR  70
            + + R+ DA       +D+    E + ++ + +   L   P+ +  + Y L+I   D   
Sbjct  1    MKLQRFEDARQFYDRVKDYLLIHEAMHNVQFALCHALIHNPERFDEKPY-LAIVEADGDM  59

Query  71   AGSLEEPMSAKSRVVLLAMQTGRWPLAFFVSPRSPEKEVREAVVRLLRHLNESGQAKAVG  130
               +   M  KSR +LL+                 + +  EA+  +  HL+ S Q    G
Sbjct  60   VAVV---MKTKSRNLLLS-----------------KIQDFEAIEAIAHHLH-STQILPPG  98

Query  131  KVEGQSHHAAVLAALWNATAADACLPPLRVRQHDRFHMCERVVDPSFVIADDDPTLRIKK  190
             V   +  A   A  W++             Q  +  M  R      V  +      +++
Sbjct  99   -VNAPTAEAKAFADYWHSFTG----------QSYQLKMALRAFQLEQVQTNSQANGHLRQ  147

Query  191  ATEADVELLAAWYQSFRERLHDPTDLDGARRMARSWLDGEEGCAAYLLLRRAEHKGEPET  250
            AT++D E L  W+++F     D   +   R +               L R   +  E  T
Sbjct  148  ATQSDRERLIRWFEAFIIEALDTAPIHTERAVDNH------------LQRGTAYIWEDTT  195

Query  251  PVSLCLTNRETPHTRTISMVYTPAEHGCKGYATRLVASVTQIALAVK-RYCCLFTDLANP  309
            PVS+      TP+   ISMVYTP E+  KGYA+  VA ++Q  L    +YC LFTDLANP
Sbjct  196  PVSMACHTGITPNGAGISMVYTPLEYRKKGYASACVAGLSQTLLNQGYKYCFLFTDLANP  255

Query  310  HSNYIYYKVGYRTHSEWDTY  329
             SN+IY  +GY+   +   Y
Sbjct  256  TSNHIYQAIGYQAMGDLHDY  275


>GNAT family N-acetyltransferase [Gemmatimonadetes bacterium]
Sequence ID: MYB06923.1 Length: 245 
>GNAT family N-acetyltransferase [Gemmatimonadetes bacterium]
Sequence ID: MYG21382.1 Length: 245 >GNAT family N-acetyltransferase [Gemmatimonadetes bacterium]
Sequence ID: MYJ37972.1 Length: 245  
Range 1: 59 to 232

Score:84.0 bits(206), Expect:7e-15, 
Method:Compositional matrix adjust., 
Identities:71/194(37%), Positives:92/194(47%), Gaps:24/194(12%)

Query  132  VEGQSHHAAVLAALWNATAADACLPPLRVRQHDRFHMCERVVDPSFVIADDDPTLRIKKA  191
            V G +  A      W+   A    P  R     R H+ ERV  PS + +      ++++ 
Sbjct  59   VLGPNEVARAFGDAWSRLKAVEAAPGAR----QRIHILERVEPPSPMASG-----KMRRT  109

Query  192  TEADVELLAAWYQSF-RER-LHDPTD-LDGARRMARSWLDGEEGCAAYLLLRRAEHKGEP  248
               D+ L+A W  +F RE  L DP D L+ A R+      G EG    L L         
Sbjct  110  EPGDIPLVARWLAAFVRESGLTDPGDPLERAHRLC-----GGEGGGQLLALW------VD  158

Query  249  ETPVSLCLTNRETPHTRTISMVYTPAEHGCKGYATRLVASVTQIALAVK-RYCCLFTDLA  307
              PVS+      T H   I  VYTP EH  +GYAT LVA ++  AL +  R+C L+TDLA
Sbjct  159  GGPVSMAGFPARTRHGVRIGYVYTPEEHRRRGYATALVAGLSTQALDLGFRHCVLYTDLA  218

Query  308  NPHSNYIYYKVGYR  321
            NP SN IY  VGYR
Sbjct  219  NPTSNRIYRSVGYR  232


>GNAT family N-acetyltransferase [Longilinea arvoryzae]
Sequence ID: WP_075072843.1 Length: 286 
>predicted acetyltransferase [Longilinea arvoryzae]
Sequence ID: GAP13510.1 Length: 286  
Range 1: 6 to 286

Score:84.7 bits(208), Expect:7e-15, 
Method:Compositional matrix adjust., 
Identities:91/324(28%), Positives:135/324(41%), Gaps:47/324(14%)

Query  15   RYNDAAAVLSAAQDFFAEDELLTSLPYGILRRLSRTPDLYGAEHYFLSITTPDPARAGSL  74
            ++  A A L  AQ    +DE    L  GI  RL   P+   A  +  +I           
Sbjct  6    QFASADAFLQHAQTTLLQDEAANGLMLGICIRLRDYPERILAAPFLFTID----------  55

Query  75   EEPMSAKSRVVLLAMQTGRWPLAFFVSPRSPEKEVREAVVRLLR-HLNESGQAKAVGKVE  133
             EP     ++VL A+ T    L    +     +    +++ +L  HL    Q  A+  V 
Sbjct  56   REP----HQIVLAAIMTPPHNLILHCA-----ETCDPSILEMLAGHL--IAQGWAIPGVL  104

Query  134  GQSHHAAVLAALW-NATAADACLPPLRVRQHDRFHMCERVVDPSFVIADDDPTLRIKKAT  192
            G +  +   A  W   T   A     RV Q  R     +V+ P           R + A 
Sbjct  105  GPAAISERFAERWAQRTGCQA-----RVHQRQRGFELRQVIPPLPAPG------RFRPAE  153

Query  193  EADVELLAAWYQSF-RERLHDPTDLDGARRMARSWLDGEEGCAAYLLLRRAEHKGEPETP  251
             +D+ LL  W ++F ++ LH+   L+ AR M    +D            R  +  +   P
Sbjct  154  LSDLPLLTEWARAFYQDALHEDLTLEQARAMTALKIDD-----------RQLYVWDANEP  202

Query  252  VSLCLTNRETPHTRTISMVYTPAEHGCKGYATRLVASVTQIAL-AVKRYCCLFTDLANPH  310
            VS+    R TPH  ++S VYTP     +GYA+  VA ++Q  L    ++C LFTDLANP 
Sbjct  203  VSMAAVGRPTPHGISVSFVYTPPRQRGRGYASNCVAVLSQHMLDEGYQFCTLFTDLANPV  262

Query  311  SNYIYYKVGYRTHSEWDTYETGTD  334
            SN IY  +GYR   ++  Y    D
Sbjct  263  SNAIYQHIGYRPIFDYTEYHFEND  286


>N-acetyltransferase [Candidatus Acetothermia bacterium]
Sequence ID: RLE36545.1 Length: 287 
Range 1: 100 to 277

Score:84.7 bits(208), Expect:7e-15, 
Method:Compositional matrix adjust., 
Identities:62/199(31%), Positives:95/199(47%), Gaps:22/199(11%)

Query  132  VEGQSHHAAVLAALWNATAADACLPPLRVRQHDRFHMCERVVDPSFVIADDDPTLRIKKA  191
            V G +  A   A +W     +A +  +     +R +   RV+ P  V        R++ A
Sbjct  100  VIGIAGTAGRFARIWAERTGEAAVKAM----SERLYSLRRVIPPVGVPG------RMRDA  149

Query  192  TEADVELLAAWYQSFRERLHDPTDLDGARRMARSWLDGEEGCAAYLLLRRAEHKGEPETP  251
             + D +LL  W+ +F    HD    D      +  +D E     ++   R     + E P
Sbjct  150  EKDDFDLLIEWFGAF----HDEATPD------QPLIDPERIVERFMAFGRV-AIWDDEGP  198

Query  252  VSLCLTNRETPHTRTISMVYTPAEHGCKGYATRLVASVTQIALAV-KRYCCLFTDLANPH  310
            VS+  ++R T +  TIS VYTP E    GYA+  VA++++  L   K +C LFTDLANP 
Sbjct  199  VSMAGSSRGTSNGATISAVYTPPEQRGNGYASASVAALSKDLLEEGKSFCTLFTDLANPT  258

Query  311  SNYIYYKVGYRTHSEWDTY  329
            SN IY ++GYR   ++  Y
Sbjct  259  SNKIYQRIGYRPVVDYAVY  277


>GNAT family N-acetyltransferase [Paenibacillus mesophilus]
Sequence ID: WP_138883385.1 Length: 286 
>GNAT family N-acetyltransferase [Paenibacillus mesophilus]
Sequence ID: TMV44694.1 Length: 286  
Range 1: 64 to 274

Score:84.7 bits(208), Expect:8e-15, 
Method:Compositional matrix adjust., 
Identities:78/237(33%), Positives:112/237(47%), Gaps:27/237(11%)

Query  85   VLLAMQTGRWPLAFFVSPRSPEKEVREAVVRLLRHLNESGQAKAVGKVEGQSHHAAVLAA  144
            VL+ + T   P+   V+   P+ E+ +AV     HL E G A+  G V G    A  LA 
Sbjct  64   VLVMLMT---PVNMIVAGEGPQPELEQAVRLAAAHLIEQG-AELPGVV-GPPEIAGQLAF  118

Query  145  LWNATAADACLPPLRVRQHDRFHMCERVVDPSFVIADDDPTLRIKKATEADVELLAAWYQ  204
             W   +A    P ++        M +RV     V A       I+ A   D+EL+A W  
Sbjct  119  AW--ASAKRATPYVK--------MNQRVYRLDEVNAVPLSAGGIRLAGTDDLELVADWIH  168

Query  205  SFRERLHDPTDLDGARRMARSWLDGEEGCAAYLLLRRAEHKGEPETPVSLCLTNRETPHT  264
             F E + +    + A + AR  +    G + YL         E   PVS+    R T + 
Sbjct  169  EFAESVGENMSREDAAQKARENI---VGASLYLW--------EDGRPVSMAKKTRPTRNG  217

Query  265  RTISMVYTPAEHGCKGYATRLVASVTQIALAVK-RYCCLFTDLANPHSNYIYYKVGY  320
              +S+VYTP  H  KGYA+  VAS++++ L    R+C L+TDL+NP SN IY K+GY
Sbjct  218  IVLSLVYTPILHRNKGYASSCVASLSRLLLDEGYRFCSLYTDLSNPTSNSIYAKIGY  274


>GNAT family N-acetyltransferase [Calothrix sp. NIES-2098]
Sequence ID: WP_096590125.1 Length: 278 
>GCN5-related N-acetyltransferase [Calothrix sp. NIES-2098]
Sequence ID: BAY10576.1 Length: 278  
Range 1: 5 to 275

Score:84.3 bits(207), Expect:9e-15, 
Method:Compositional matrix adjust., 
Identities:87/317(27%), Positives:129/317(40%), Gaps:48/317(15%)

Query  15   RYNDAAAVLSAAQDFFAEDELLTSLPYGILRRLSRTPDLYGAEHYFLSITTPDPARAGSL  74
            R+N+     + AQD+  + E   +L  GI   L   P+ Y           PDPA     
Sbjct  5    RFNNIQEFWNNAQDYLLQYEAEHNLLLGISHTLLHYPERY-----------PDPAYLAIA  53

Query  75   EEPMSAKSRVVLLAMQTGRWPLAFFVSPRSPEKEVREAVVRLLRHLNESGQAKAVGKVEG  134
            +     K +++  A++T   P    +S    + E   A+  +   L ++ Q   +  V G
Sbjct  54   Q----TKGKILAAAIRTP--PNKLVLS----KAEDLNAIALIAHDLQDNSQQ--LPGVSG  101

Query  135  QSHHAAVLAALWNATAADACLPPLRVRQHDRFHMCERVVDPSFVIADDDPTLRIKKATEA  194
                       W          P R     R H   +V +P   ++ D     ++ ATE+
Sbjct  102  LVAEVETFLQAWQTLTEQ----PYRRVMELRIHQLTQV-EPVATVSGD-----LRLATES  151

Query  195  DVELLAAWYQSFRERLHDPTDLDGARRMARSWLDGEEGCAAYLLLRRAEHKGEPETPVSL  254
            D  LL  W  +F   + +    D  + +               L R++ H      PVS 
Sbjct  152  DRPLLVEWLTNFIAEVGEVISQDVEQAVNAG------------LKRQSIHLWSDGIPVSW  199

Query  255  CLTNRETPHTRTISMVYTPAEHGCKGYATRLVASVTQIAL--AVKRYCCLFTDLANPHSN  312
               ++  P    I  VYTP E+  KGYAT  VA+++Q  L     R C LFTDLANP SN
Sbjct  200  ASGSKSLPAAARIGPVYTPPEYRGKGYATACVAALSQKLLDNGCDR-CFLFTDLANPTSN  258

Query  313  YIYYKVGYRTHSEWDTY  329
            YIY K+GYR   +W  Y
Sbjct  259  YIYQKIGYRPICDWHDY  275


>hypothetical protein [Verrucomicrobiae bacterium DG1235]
Sequence ID: WP_050770248.1 Length: 283 
Range 1: 6 to 281

Score:84.3 bits(207), Expect:1e-14, 
Method:Compositional matrix adjust., 
Identities:86/316(27%), Positives:137/316(43%), Gaps:41/316(12%)

Query  16   YNDAAAVLSAAQDFFAEDELLTSLPYGILRRLSRTPDLYGAEHYFLSITTPDPARAGSLE  75
            ++ A + + A+     ++E+L +LP GI   + R    YG    F +    D        
Sbjct  6    HDTAESFIEASLSLLLKNEVLNNLPIGISMGI-RDGRSYGDGDPFFATVEVD--------  56

Query  76   EPMSAKSRVVLLAMQTGRWPLAFFVSPRSPEKEVREAVVRLLRHLNESGQAKAVGKVEGQ  135
                   R V   +QT   P  +       E E R A   L+  L  SG +  +  V G+
Sbjct  57   ------GRTVAAFLQT---PPRYLHVYSLAEYEKR-AFGLLIDELRRSGVS--IPGVIGE  104

Query  136  SHHAAVLAALWNATAADACLPPLRVRQHDRFHMCERVVDPSFVIADDDPTLRIKKATEAD  195
                   A LW            +V++  R    + V  P  V  +    LRI  A E D
Sbjct  105  EAMGRGFAELWKERFGG----DWKVKRGLRLFQLDAVTPPESVAGE----LRI--AGERD  154

Query  196  VELLAAWYQSFRERLHDPTDLDGARRMARSWLDGEEGCAAYLLLRRAEHKGEPETPVSLC  255
             +LL  W  +F E + +P   + +R+ AR  ++ +   + Y  +  A        PVS  
Sbjct  155  EDLLTGWVGAFCEEVGEPQGEEESRKSARFMIERK---SVYFWVDGAG------VPVSCV  205

Query  256  LTNRETPHTRTISMVYTPAEHGCKGYATRLVASVTQIAL-AVKRYCCLFTDLANPHSNYI  314
               R+      ++MV+TP ++  +GYA+  VA ++Q  L +   +CCLFTD+ NP SN I
Sbjct  206  CNARKIVTGEVVNMVFTPLKNRGRGYASVAVAELSQRLLDSGAAFCCLFTDVENPTSNKI  265

Query  315  YYKVGYRTHSEWDTYE  330
            Y KVGYR  +++ T +
Sbjct  266  YQKVGYRVIAKYATMD  281


>hypothetical protein VDG1235_2668 [Verrucomicrobiae bacterium DG1235]
Sequence ID: EDY83044.1 Length: 289 
Range 1: 4 to 287

Score:84.3 bits(207), Expect:1e-14, 
Method:Compositional matrix adjust., 
Identities:88/324(27%), Positives:139/324(42%), Gaps:41/324(12%)

Query  8    GAPLVVSRYNDAAAVLSAAQDFFAEDELLTSLPYGILRRLSRTPDLYGAEHYFLSITTPD  67
            G  + +  ++ A + + A+     ++E+L +LP GI   + R    YG    F +    D
Sbjct  4    GNDMKLVLHDTAESFIEASLSLLLKNEVLNNLPIGISMGI-RDGRSYGDGDPFFATVEVD  62

Query  68   PARAGSLEEPMSAKSRVVLLAMQTGRWPLAFFVSPRSPEKEVREAVVRLLRHLNESGQAK  127
                           R V   +QT   P  +       E E R A   L+  L  SG + 
Sbjct  63   --------------GRTVAAFLQT---PPRYLHVYSLAEYEKR-AFGLLIDELRRSGVS-  103

Query  128  AVGKVEGQSHHAAVLAALWNATAADACLPPLRVRQHDRFHMCERVVDPSFVIADDDPTLR  187
             +  V G+       A LW            +V++  R    + V  P  V  +    LR
Sbjct  104  -IPGVIGEEAMGRGFAELWKERFGG----DWKVKRGLRLFQLDAVTPPESVAGE----LR  154

Query  188  IKKATEADVELLAAWYQSFRERLHDPTDLDGARRMARSWLDGEEGCAAYLLLRRAEHKGE  247
            I  A E D +LL  W  +F E + +P   + +R+ AR  +   E  + Y  +  A     
Sbjct  155  I--AGERDEDLLTGWVGAFCEEVGEPQGEEESRKSARFMI---ERKSVYFWVDGAG----  205

Query  248  PETPVSLCLTNRETPHTRTISMVYTPAEHGCKGYATRLVASVTQIAL-AVKRYCCLFTDL  306
               PVS     R+      ++MV+TP ++  +GYA+  VA ++Q  L +   +CCLFTD+
Sbjct  206  --VPVSCVCNARKIVTGEVVNMVFTPLKNRGRGYASVAVAELSQRLLDSGAAFCCLFTDV  263

Query  307  ANPHSNYIYYKVGYRTHSEWDTYE  330
             NP SN IY KVGYR  +++ T +
Sbjct  264  ENPTSNKIYQKVGYRVIAKYATMD  287


>GNAT family N-acetyltransferase [Bacillus sp. HMF5848]
Sequence ID: WP_125907583.1 Length: 276 
>GNAT family N-acetyltransferase [Bacillus sp. HMF5848]
Sequence ID: RSK28571.1 Length: 276  
Range 1: 120 to 262

Score:84.0 bits(206), Expect:1e-14, 
Method:Compositional matrix adjust., 
Identities:55/158(35%), Positives:82/158(51%), Gaps:15/158(9%)

Query  164  DRFHMCERVVDPSFVIADDDPTLRIKKATEADVELLAAWYQSFRERLHDPTDLDGARRMA  223
             R + C +V D  +          +++AT AD+E +A +   F +   + T L  A+   
Sbjct  120  QRIYTCSKVHDIQYSEGS------LQEATNADIETVAQYLVEFSQETPEAT-LTHAQATE  172

Query  224  RSWLDGEEGCAAYLLLRRAEHKGEPETPVSLCLTNRETPHTRTISMVYTPAEHGCKGYAT  283
            R+     E  +AYL   +        +PV+L  + R+T     ++ VYTP EH  KGYAT
Sbjct  173  RAQ-QFVENKSAYLWKVKG-------SPVTLVCSARKTKSGIVVNAVYTPLEHRKKGYAT  224

Query  284  RLVASVTQIALAVKRYCCLFTDLANPHSNYIYYKVGYR  321
              VA++T   L   R+C L+TDLANP SN+IY  VGY+
Sbjct  225  SAVATLTNQLLQKNRFCALYTDLANPTSNHIYQTVGYK  262


>hypothetical protein [Gemmatimonadetes bacterium]
Sequence ID: MXX39931.1 Length: 286 
>hypothetical protein [Gemmatimonadetes bacterium]
Sequence ID: MXY84115.1 Length: 286 >hypothetical protein [Gemmatimonadetes bacterium]
Sequence ID: MYB70843.1 Length: 286  
Range 1: 4 to 273

Score:84.0 bits(206), Expect:1e-14, 
Method:Compositional matrix adjust., 
Identities:87/311(28%), Positives:142/311(45%), Gaps:44/311(14%)

Query  13   VSRYNDAAAVLSAAQDFFAEDELLTSLPYGILRRLSRTPDLYGAEH-YFLSITTPDPARA  71
            +  + DA+ +++ A       E   +LP G+   L++ P  YG+E    LS+     A  
Sbjct  4    IIHHADASELIALAGACLEVHESENNLPIGLAYALAKDPLRYGSEPPLLLSVLEQGSAIG  63

Query  72   GSLEEPMSAKSRVVLLAMQTGRWPLAFFVSPRSPEKEVREAVVRLLRHLNESGQAKAVGK  131
             ++   M+   R++L          + FV+       +  A+  L+RHL  +  +  +  
Sbjct  64   AAV---MTPPRRIIL----------SKFVA------NINGAIAHLVRHLLATDTS--IPG  102

Query  132  VEGQSHHAAVLAALWNATAADACLPPLRVRQHDRFHMCERVVDPSFVIADDDPTLRIKKA  191
            V G +  A   AA W A A  +  P   +R         RV +   V A       ++ A
Sbjct  103  VVGPASEAQAFAACW-AEAVPSAAPKETMRL--------RVFEARTVAAVPLAAGVLRLA  153

Query  192  TEADVELLAAWYQSF-RERLHDPTDLDGARRMARSWLDGEEGCAAYLLLRRAEHKGEPET  250
            +  D  L+A W  +F +E + +P DLD A + A  ++  ++       L   +  G    
Sbjct  154  SMDDHPLMAHWVDAFSQEAVGEPADLDKAEKSAERFIADKQ-------LYIWDCNG----  202

Query  251  PVSLCLTNRETPHTRTISMVYTPAEHGCKGYATRLVASVTQIALAVK-RYCCLFTDLANP  309
            PVS+  T R   +  +++ VYTP +   KGYAT  VAS+T+  L+ +  +C LF D ANP
Sbjct  203  PVSMAKTTRPMRNGISVTAVYTPPDQRNKGYATSCVASLTKKLLSERYSFCSLFADQANP  262

Query  310  HSNYIYYKVGY  320
             SN IY K+GY
Sbjct  263  TSNSIYAKIGY  273


>hypothetical protein [Gemmatimonadetes bacterium]
Sequence ID: MXW81111.1 Length: 286 
>hypothetical protein [Gemmatimonadetes bacterium]
Sequence ID: MYC71817.1 Length: 286 >hypothetical protein [Gemmatimonadetes bacterium]
Sequence ID: MYI62818.1 Length: 286  
Range 1: 4 to 273

Score:84.0 bits(206), Expect:2e-14, 
Method:Compositional matrix adjust., 
Identities:91/311(29%), Positives:141/311(45%), Gaps:44/311(14%)

Query  13   VSRYNDAAAVLSAAQDFFAEDELLTSLPYGILRRLSRTPDLYGAEH-YFLSITTPDPARA  71
            +  + DA+ +++ A       +   +LP G+   L+  P  YG+E    LS+     A  
Sbjct  4    IIHHADASELIALAGTCLEAHKSENNLPLGLAYALAEDPLRYGSEPPLLLSVLEQGSAIG  63

Query  72   GSLEEPMSAKSRVVLLAMQTGRWPLAFFVSPRSPEKEVREAVVRLLRHLNESGQAKAVGK  131
             ++   M+   R++L          + FV+       V  A+  L+RHL  +    ++  
Sbjct  64   AAV---MTPPRRIIL----------SKFVA------NVEGAIAHLVRHLLATD--ASLPG  102

Query  132  VEGQSHHAAVLAALWNATAADACLPPLRVRQHDRFHMCERVVDPSFVIADDDPTLRIKKA  191
            V G +  A V AA W A A  +  P   +R   R      V D           LR+  A
Sbjct  103  VVGPASEAQVFAACW-AEAVPSAAPKETMRL--RVFEARTVADVPLAAG----ALRL--A  153

Query  192  TEADVELLAAWYQSF-RERLHDPTDLDGARRMARSWLDGEEGCAAYLLLRRAEHKGEPET  250
            +  D  L+A W  +F +E L +P DLD A+  A  ++  ++       L   +  G    
Sbjct  154  SMDDHPLMAHWVDAFSQEALGEPADLDKAKESAVRFIADKQ-------LYIWDCNG----  202

Query  251  PVSLCLTNRETPHTRTISMVYTPAEHGCKGYATRLVASVTQIALAVK-RYCCLFTDLANP  309
            PVS+  T R   +  +++ VYTP E   KGYAT  VAS+T+  L+ +  +C LF D ANP
Sbjct  203  PVSIAKTTRPMRNGISVTAVYTPPEQRSKGYATSCVASLTKKLLSERYSFCSLFADQANP  262

Query  310  HSNYIYYKVGY  320
             SN IY K+GY
Sbjct  263  TSNSIYGKIGY  273


>GNAT family N-acetyltransferase [Virgibacillus senegalensis]
Sequence ID: WP_053218018.1 Length: 283 
Range 1: 3 to 280

Score:84.0 bits(206), Expect:2e-14, 
Method:Compositional matrix adjust., 
Identities:83/318(26%), Positives:128/318(40%), Gaps:41/318(12%)

Query  13   VSRYNDAAAVLSAAQDFFAEDELLTSLPYGILRRLSRTPDLYGAEHYFLSITTPDPARAG  72
            V +  D       A     E E   +L  GIL RL +             +    P   G
Sbjct  3    VLQIEDPTVFYQQAASLLLEKEACNNLGLGILNRLIKNG----------RVQKSAPPYLG  52

Query  73   SLEEPMSAKSRVVLLAMQTGRWPLAFFVSPRSPEKEVREAVVRLLRHLNESGQAKAVGKV  132
             ++E      + V + +QT   P    + P   E    + V R+ +HL + G    +  V
Sbjct  53   MVKEA----GKPVYVFLQT---PPHNLILP-DIETSSTDVVERIAKHLYQQG--IQIPGV  102

Query  133  EGQSHHAAVLAALWNATAADACLPPLRVRQHDRFHMCERVVDPSFVIADDDPTLRIKKAT  192
             G      V A  W     +            R  M + +     V+A  + +  +  A+
Sbjct  103  VGPVEEVQVFAEKWERLTGN----------ESRKEMEQLIYRLDEVVATGEVSGHLLTAS  152

Query  193  EADVELLAAWYQSFRERLHDPTDLDGARRMARSWLDGEEGCAAYLLLRRAEHKGEPETPV  252
            E D EL+  W   +        D + A  MAR ++D     + YL +         + PV
Sbjct  153  EEDDELIKGWLIGYAREAKVSMDEERAAEMARDFIDS---GSVYLWMVN-------DRPV  202

Query  253  SLCLTNRETPHTRTISMVYTPAEHGCKGYATRLVASVTQIAL-AVKRYCCLFTDLANPHS  311
            S+   +R+T +  T++ VYTP ++   GYAT LVA+++Q  L     +C L+TD  NP S
Sbjct  203  SMANQSRKTENGVTVNAVYTPDDYKRNGYATALVAALSQKLLDEGNLFCSLYTDQENPTS  262

Query  312  NYIYYKVGYRTHSEWDTY  329
            N IY K+GYR   E   Y
Sbjct  263  NSIYKKIGYRVVGESVMY  280


>GNAT family N-acetyltransferase [Proteobacteria bacterium]
Sequence ID: RZA06769.1 Length: 286 
Range 1: 151 to 274

Score:84.0 bits(206), Expect:2e-14, 
Method:Compositional matrix adjust., 
Identities:55/132(42%), Positives:76/132(57%), Gaps:9/132(6%)

Query  191  ATEADVELLAAWYQSFRERLHDPTDLDGARRMARSWLDGEEGCAAYLLLRRAEHKGEPET  250
            A++AD++LLA W   F +    P +L G   +  S L   +G + YL     E KGEP  
Sbjct  151  ASQADLDLLAEWSHGFYQDAL-PWELPGKEEIHASTLARIQGRSLYLW----EAKGEP--  203

Query  251  PVSLCLTNRETPHTRTISMVYTPAEHGCKGYATRLVASVTQIALA-VKRYCCLFTDLANP  309
             V++    R T    +++ VYTP  H  +G+AT LVA+V+   LA  K++C L+TDL NP
Sbjct  204  -VAMTALARPTARGISVNSVYTPPAHRKRGFATALVAAVSAEGLARGKKFCVLYTDLQNP  262

Query  310  HSNYIYYKVGYR  321
             SN IY KVGYR
Sbjct  263  TSNAIYQKVGYR  274


>GNAT family N-acetyltransferase [Gemmatimonadetes bacterium]
Sequence ID: MYE16426.1 Length: 245 
Range 1: 59 to 232

Score:82.8 bits(203), Expect:2e-14, 
Method:Compositional matrix adjust., 
Identities:64/203(32%), Positives:88/203(43%), Gaps:42/203(20%)

Query  132  VEGQSHHAAVLAALWNATAADACLPPLRVRQHDRFHMCERVVDPSFVIADDDPTLRIKKA  191
            V G +  A      W+   A    P  R     R H+ ERV  PS + +      ++++ 
Sbjct  59   VLGPNEVARAFGDAWSRLKAVEAAPGAR----QRIHILERVEPPSPMASG-----KMRRT  109

Query  192  TEADVELLAAWYQSF------------RERLHDPTDLDGARRMARSWLDGEEGCAAYLLL  239
               D+ L+A W  +F             ER H     +G  ++   W+DG          
Sbjct  110  EPGDIPLVARWLAAFVRESGLTDAGDPLERAHRLCGGEGGGQLLALWVDG----------  159

Query  240  RRAEHKGEPETPVSLCLTNRETPHTRTISMVYTPAEHGCKGYATRLVASVTQIALAVK-R  298
                       PVS+      T H   I  VYTP EH  +GYAT LVA ++  AL +  R
Sbjct  160  ----------GPVSMAGFPARTRHGVRIGYVYTPEEHRRRGYATALVAGLSTQALDLGFR  209

Query  299  YCCLFTDLANPHSNYIYYKVGYR  321
            +C L+TDLANP SN IY +VGYR
Sbjct  210  HCVLYTDLANPTSNRIYRRVGYR  232


		
