# Supplementary material for: Encystment Induces Down-Regulation of an Acetyltransferase-Like Gene in Acanthamoeba castellanii
Source: Pathogens. 2020 Apr 26;9(5):321. doi: 10.3390/pathogens9050321 (PMC7281194; doi:10.3390/pathogens9050321)
Supplement: Supplementary file 1 [file pathogens-09-00321-s001.zip › pathogens-757536-final-supllementary/Supplementary data 4.txt]

1. ACA1_384820
2. putative_ACA1_384820_Apearcei1
3. putative_ACA1_384820_Apearcei2
4. putative_ACA1_384820_Aquina
5. putative_ACA1_384820_Alugdunensis
6. putative_ACA1_384820_Apolyphaga
7. putative_ACA1_384820_Arhysodes1
8. putative_ACA1_384820_Arhysodes2a
9. putative_ACA1_384820_Arhysodes2b
10. putative_ACA1_384820_Arhysodes2c
11. putative_ACA1_384820_Apalestinensis
12. putative_ACA1_384820_Amauritaniensis1a
13. putative_ACA1_384820_Amauritaniensis1b
14. putative_ACA1_384820_Amauritaniensis2a
15. putative_ACA1_384820_Amauritaniensis2b


1. ACA1_384820  atggactgcacaacaga--cgccggcgcaccactcgtggtgtcgcgctacaacgacgccg
2. putative_ACA actgcacaaccaccac---cgccagcgcaccactggtggtgtcccgctacagcgaggccg
3. putative_ACA ---gcacaacagacgc---cgccagcacaccactggtggtgtcccgctacagcgaggccg
4. putative_ACA accgcacaacagacgcggcagccagcgca------gtggtgtcccgctacagcgaggccg
5. putative_ACA -------------------cgccagcgcaccactggtggtgtcccgctaccgcgaggccg
6. putative_ACA ------------------------gcgcaccactggtggtgtcgcgctacagcgaggccg
7. putative_ACA ---------------------ccagcgcaccactcgcggtgtcgcgctacaacgacgcgg
8. putative_ACA ------------------------------------------------------------
9. putative_ACA ------------------------------------------------------------
10. putative_AC ---gagtgcccaacgga--cgcggccgcgccactcgcggtgtcgcgctacaacgacgcgg
11. putative_AC acagcacaacggactc---ctccggcagcgctctggtggtgtcgcgctaccacgacgccg
12. putative_AC ------------------------------------------------------------
13. putative_AC -------------aacggacgcggccgcgccactggcggtgtcgcgctacaacgacgcgg
14. putative_AC ------------------------------------------------------------
15. putative_AC -------------------cgccagcgcaccactcgcggtgtcgcgctacaacgacgcgg


1. ACA1_384820  cggcggtgctgagcgctgcccaggacttcttcgcggaggacgagctgctcacctccctgc
2. putative_ACA cggcggtgctgagcgcagcccaggacttcttcgcggaggacgagctgctcaccagcctgc
3. putative_ACA cggcggtgctgagcgcagctcaggacttcttcgcggaggacgagctgctgaccagcctgc
4. putative_ACA cggcggtgctgagcgcagcccaggacttcttcgcggaggacgagctgctcaccagcctgc
5. putative_ACA cggcggtgctgagcgcagcccaggacttcttcgcggaggacgagctgctcaccagcctgc
6. putative_ACA cggcggtgctgagcgcagcccaggacttcttcgcggaggacgagctgctcaccagcctgc
7. putative_ACA cggcggtgctgagcgcggcccaggacttcttcgcggaggacgagctgctcacctccctgc
8. putative_ACA ------------------------------------------------------------
9. putative_ACA ------------------------------------------------------------
10. putative_AC cggcggtgctgagcgcggcccgggacttcttcgcggaggacgagctgctcacctccctgc
11. putative_AC cggaggtgctgagcgcggcccaagacttcttcgcggaggacgaggtgcgcagttccttgc
12. putative_AC ------------------------------------------------------------
13. putative_AC cggaggtgctgatcgcggcccaggacttcttcgcggaggacgagctgctcacctccctgc
14. putative_AC ------------------------------------------------------------
15. putative_AC cggcggtgctgcgcgcggcccaggacttcttcgcggaggacgagctgctcacctccctgc


1. ACA1_384820  cctatggtatccttcgccggctctcccgcacgccggacctttacggcgcc---gaacact
2. putative_ACA cctacggtctcatgcgccggctctccctcatgccggacctctacggcgcc---gaaaagt
3. putative_ACA cctacggtctcatgcgccggctctccctcatgccggacctctacggcgcc---gaaaagt
4. putative_ACA cctacggtctcctgcgccggctctccctcatgccggacctctacggcgcc---gaaaagt
5. putative_ACA cctacggtctcatgcgccggctctccctcatgccggacctctacggcgcc---gaaaagt
6. putative_ACA cctacggtctcatgcgccggctctccctcactccggacctctacggcgcc---gaaaagt
7. putative_ACA cctacggcatccttcgccggctctcccgctcgccggacctctacggcgccggagaaaact
8. putative_ACA ------------------------------------------------------------
9. putative_ACA ------------------------------------------------------------
10. putative_AC cctacggcatcctccgccggctctcccgctcgccggacctctacggcgcc---ggaagct
11. putative_AC cctacggcatcattcgacgggtcgcccgcactccggacctctacggcgcc---tcaaact
12. putative_AC ------------------------------------------------------------
13. putative_AC cctacggcatcctccgccggctctcccactcgccggacctctacggcgcc---ggaaact
14. putative_AC ------------------------------------------------------------
15. putative_AC cctacggcatccttcgccggctctcccgctcgccggacctctacggcgccggagaaaact


1. ACA1_384820  actttctctcgatcaccacg---------------ccggacccag---------cgcggg
2. putative_ACA actttctcttgatctcggcg---------------ccggacccag---------cgcggg
3. putative_ACA actttctcttgatctcggcg---------------ccggacccag---------cgcggg
4. putative_ACA actttctcttggtctcggcg---------------ccggacccag---------tgccgg
5. putative_ACA actttctcttgatctcggcg---------------ccggacccag---------cgcggg
6. putative_ACA ac-ttctcttggtctcggcg---------------ccggacccgg---------tgcggg
7. putative_ACA acttcctcttggtcacgacggccacggg---cgacccaggtccgg---------cgcggg
8. putative_ACA ------------------------------------------------------------
9. putative_ACA ------------------------------------------------------------
10. putative_AC acttcctcttggtcacgacg----------------------------------------
11. putative_AC actttctcttggtcacggct---------------ccggaccaagaggtggcctcgcggg
12. putative_AC ------------------------------------------------------------
13. putative_AC acttcctcttggtcacgacggcgacgggcctcgacccaggtccgg---------cgcggg
14. putative_AC ------------------------------------------------------------
15. putative_AC acttcctcttggtcacgacggccccggg---cgacccaggcccgg---------cgcggg


1. ACA1_384820  ctggctct------ctggaagag------------ccgatgagtgcgaagagcagagttg
2. putative_ACA cgggcgct------ctgggtgag------------ccgacgggtgcgaagagcagagttg
3. putative_ACA cgggcgct------ctgggtgag------------ccgacgggtgcgaagagcagagttg
4. putative_ACA c---------------ggaagag------------ccggcgggtgcgaagagcagagttg
5. putative_ACA c---------------ggaagag------------ccgacgggtgcgaagagcagagttg
6. putative_ACA cgggcgct------ctggaagag---------ccgacgacgggtgcgaagagcagagtcg
7. putative_ACA ctggcgctgggccaaaggcagag---------ccgaagagtgctgcgaagagcagagtcg
8. putative_ACA ------------------------------------------------------------
9. putative_ACA --------------------------------------------gccaagagccgagtgg
10. putative_AC ------------------------------------------------------------
11. putative_AC ttggtgct------ctggaagaggacgctgcaccaacaactacaacaaagggcagagtcg
12. putative_AC ------------------------------------------------------------
13. putative_AC ctggcgct------cccgagcaagatcggccactcatgagtgctgccaagagcagagtgg
14. putative_AC ------------------------------------------------------------
15. putative_AC ctggcgct---------gggccaaaggcagagccgacgagtgctgcgaagagcagagtcg


1. ACA1_384820  tgctgctggccatgcagaccggccgctggccgctggcgttcttcgtttcgcccagaagcc
2. putative_ACA tgctgctggccatgcagaccggccgctggccgctggccttcttcgtttcgcccaagagcc
3. putative_ACA tgctgctggccatgcagaccggccgctggccgctggccttcttcgtttcgcccaagagcc
4. putative_ACA tgctgctggccatgcagaccggccgctggccgctggccttcttcgtttcgcccaagagcc
5. putative_ACA tgctgctggccatgcagaccggccgatggccgctggccttcttcgtttcgcccaagagcc
6. putative_ACA tgctgctggccatgcagaccggccgctggccgctggccttcttcgtttcgcccaagagcc
7. putative_ACA tgctgctggccatgcagaccggccgctggccgctggccttcttcgtttcgcccggaagcc
8. putative_ACA ------------------------------------------------------------
9. putative_ACA tgctgctggccatgcagaccggccgctggccgctggccttcttcgtctcgcccggaagcc
10. putative_AC ------------------------------------------------------------
11. putative_AC tgctgcttgccatgcagaccggccgctggccgctgttcttcttggtttcgcccagaagcc
12. putative_AC ------------------------------------------------------------
13. putative_AC tgctgctggccatgcagaccggccgctggccgctggccttcttcgtttcgcccggaagcc
14. putative_AC ------------------------------------------------------------
15. putative_AC tgctgctggccatgcagaccggccgctggccgctggccttcttcgtttcgcccggaagcc


1. ACA1_384820  cagagaaggaggtgcgagaggcggtggtgaggctgctacgccacctgaacgagtcaggcc
2. putative_ACA cggaggaggaggtgcgagaggcggtggtgcagctgctgcgccacctgaacgagtcgggcc
3. putative_ACA cggaggaggaggtgcgagaggcggtggtgcagctgctgcgccacctgaacgagtcgggcc
4. putative_ACA cagaggaggaggtgcgagaggcggttgtgcagctgctgcgccacctgaacgagtcgggcc
5. putative_ACA cggaggaggaggtgcgagaggcggtggtgcagctgctgcgccacctgaacgagtcgggcc
6. putative_ACA ccgaggaggaggcgcgagaggcggtggtgcagctgctgcgccacctgagcgagtcgggcc
7. putative_ACA cggaggaggaggcgcgcgaggcggtggcgaggctgctccgccacctgaacgagtcgggcc
8. putative_ACA ------------------------------------------------------------
9. putative_ACA cggaggaggaggtgcgcgaggcggtggcgaggctgctgcgccacctgaccgagtcgggcc
10. putative_AC ------------------------------------------------------------
11. putative_AC cggaggatgaggcgcgagaggcgatggaaaggctgctgcaccacctgaaccagtcaggtc
12. putative_AC ------------------------------------------------------------
13. putative_AC cggaggaggaggtgcgcgaggcggtggcgaggctgctacgccacctgaccgagtcgggcc
14. putative_AC ------------------------------------------------------------
15. putative_AC cggaggaggaggcgcgcgaggcggtggcgaggctgctccgccacctgagcgagtcgggcc


1. ACA1_384820  aggccaaggctgtagggtgcg----gcccactcctcacacgggcagtggcttaggg----
2. putative_ACA aggccaaggctgtagggtgcgcgcaccacggttctcacacgggc-atggcttaggg----
3. putative_ACA aggccaaggctgtagggtgcgcgcaccacggttctcacacgggc-atggcttaggg----
4. putative_ACA aggccaaggctgtagggtgcgcgcaccacggtcctcacacgggc-atggcttacgg----
5. putative_ACA aggccaaggctgtagggtgcgcgcaccacggtcctcacacgggc-gtggcttacgg----
6. putative_ACA aggccaaggctgtagggtgcgggcaccacggtcctcacac-ggc-gtggcttaagg----
7. putative_ACA aggccaaggctgtagggtgcg--------------cacgacggcagtggcggagggactt
8. putative_ACA ------------------------------------------------------------
9. putative_ACA aggccaaggccgtagggtgcg-acacgacggtcctctgaggag--gtggcttggggtcgt
10. putative_AC ------------------------------------------------------------
11. putative_AC aggccaaggctgtcgagtgcg--tactccggttctcatgt-----gtgggttaggg----
12. putative_AC ------------------------------------------------------------
13. putative_AC aggccaaggccgtagggtgcg-acacgacggtcctctgaggag--gtggcttggggtcgt
14. putative_AC ------------------------------------------------------------
15. putative_AC aggccaaggctgtagggtgcg--cacgacggca------------gtggcggagggactt


1. ACA1_384820  tcttttg--gctcac--tcaactggtttcccaac-----------gtgcaggaaagtgga
2. putative_ACA tctttga--gcttac--ttacctgccttgct--------------cttcaggaaagtgga
3. putative_ACA tctttga--gcttac--ttacctgccttgct--------------cttcaggaaagtgga
4. putative_ACA tctttga--gctcac--tcaactggtttcctccc-----ttaccactacaggaaagtgga
5. putative_ACA tcattga--gctcac--tcaactggtttcctacc-----ttaccaccacaggaaagtgga
6. putative_ACA tgattga--gctcactgtcgactggttaccgacc---tactactactacaggaaagtgga
7. putative_ACA tctttga--gctcac--tcaaccggtgtcctgtc---c---aagcgtacaggaaagtgga
8. putative_ACA ------------------------------------------------------------
9. putative_ACA ctttgcgccgctcac--gcaaccggttccctgtcctggtccacacgtgcaggaaagtgga
10. putative_AC ------------------------------------------------------------
11. putative_AC tctttgc--tcacac--tcagtt---------------------ctcacaggaaagttga
12. putative_AC ------------------------------------------------------------
13. putative_AC ctttgcgctgctcac--tccactggcttcctgtcttggtccacgcgtgcaggaaagtgga
14. putative_AC ------------------------------------------------------------
15. putative_AC tctttga--gctcac--tcaaccggtgccct------gtccaagcgtacaggaaagtgga


1. ACA1_384820  gggccagagccaccacgctgcggtgctggccgccctatggaacgccacggccgccgatgc
2. putative_ACA ggcccagtgccaccacgctgcggtgctggccgcccaatggaacgcctcggccgccgatgc
3. putative_ACA ggcccagtgccaccacgctgcggtgctggccgcccaatggaacgcctcggccgccgatgc
4. putative_ACA ggcccagtgccaacacgctgcggtactggccgccctctggaacgcctcggccgccgatgc
5. putative_ACA ggcccagtgccaccacgctgcggtgctggccgccctatggaacgcctcggccgccgatgc
6. putative_ACA ggcccagtgccaacacgccgcggtgctggccgccctatggaacgcctcggccgccgatgc
7. putative_ACA gggccagagccaccacgctgcggtgctggccgccctgtggaacgccacggccgccgatgc
8. putative_ACA ------------------------------------------------------------
9. putative_ACA gggccagagccaacacgctgcggtgctggccgccctgtggaacgccgcggccgccgatgc
10. putative_AC ------------------------------------------------------------
11. putative_AC tggcgagaagtaccacgctgcgcagctggccaccctatggaacgccagggccgccgacgc
12. putative_AC ------------------------------------------------------------
13. putative_AC gggccagagccaccacgctgcggtgctggccgccctgtggaa---------cgccgatgc
14. putative_AC ------------------------------------------------------------
15. putative_AC gggccagagcccccacgctgcggtgctggccgccctgtggaacgccacggccgccgatgc


1. ACA1_384820  atgcctgcctcctctgcgagtgcggcagcacgaccgcttccacatgtgcgaacgcgtggt
2. putative_ACA atgcctgcctcctctgcgggtgcagcagcacgaccgcttccacatgtgcgaacgcgtggt
3. putative_ACA atgcctgcctcctctgcgggtgcagcagcacgaccgcttccacatgtgcgaacgcgtggt
4. putative_ACA atgcctgcctcctctgcaagtgcagcagcacgaccgcttccacatgtgcgaacgcgtggt
5. putative_ACA atgcctgccccctctgcgggtgcagcagcacgaccgcttccacatgtgcgaacgagtggt
6. putative_ACA atgcctgccccctctgcgggtgcagcagcacgaccgcttccacatgtgcgaacgcgtggt
7. putative_ACA acgcctgcctcccctgcaagtgcggcagcacgaccgcttccacatgtgcgaacgcgtggt
8. putative_ACA ------------------------------------------------------------
9. putative_ACA acgcctgcctcccctgcgcgtgtggcagcacgaccgcttccacatgtgcgaacgcgtcgt
10. putative_AC ------------------------------------------------------------
11. putative_AC aggcctgcctcctatgcaagtgatcgagcactcccgcttccacacgtgcgatcgcctggc
12. putative_AC ------------------------------------------------------------
13. putative_AC acgcctgcctcccctgcgcgtgcggcagcacgaccgcttccacatgtgcgaacgcgtggt
14. putative_AC ------------------------------------------------------------
15. putative_AC acgcctgccccccatgcgagtgcggcagcacgaccgcttccacatgtgcgaacgcgtgga


1. ACA1_384820  cgatccatctttcgtcatcgctgatgatgacccggtacgcc-------------gcatgt
2. putative_ACA cgatccgtctctcgtaatcgccgatgatgatccggtacgccat-----------gcatgt
3. putative_ACA cgatccgtctctcgtaatcgccgatgatgatccggtacgccat-----------gcatgt
4. putative_ACA cgatccgtctctcgtcatcgctgacgacgatccggtacgccac-----------gcgtgt
5. putative_ACA cgctccgtctctcgtcatcgctgacgacgatccggtacgccat-----------gcatgt
6. putative_ACA cgatccgtctctcgtcatcgccgatgatgatcctgtacgccat-----------gcgtgt
7. putative_ACA cgatccgtctctcgtcataggtgatgatgatccggtacgccatgcgtgtgccgtgcgtgt
8. putative_ACA ---------------------------------------------------------tgt
9. putative_ACA cgacccgtctctcgtcataggcgatgatgatccggtacgccg------------------
10. putative_AC ------------------------------------------------------------
11. putative_AC cgacccgtctctcgtcatcgccgatgatgaccaggtacgccgcaccgactggacctatgt
12. putative_AC ---------------------------------------------------------tgt
13. putative_AC cgatccgtctctcgtcataggtgatgatgatccggtacgcc-------------------
14. putative_AC ---------------------------------------------------------tgt
15. putative_AC cgatccgtctctcgtcataggtgatgatgatccggtacgcc-------------------


1. ACA1_384820  tcaatgcagaaagcacc--tgtagggctctactcacca----ccgctcgtatgggcagac
2. putative_ACA tcaatggtaagtagcgcc-ggaaggtctcttctcacca----ccgcttacgcccgcagac
3. putative_ACA tcaatggtaagtagcgcc-ggaaggtctcttctcacca----ccgcttacgcccgcagac
4. putative_ACA tcaagggctacc-------tctcgggctcttctcacca----ccgcttacg-gcgcagat
5. putative_ACA tcaagggctaac-------tctcgggctcttct---ca----ccgcttacg-gcgcagat
6. putative_ACA tcaagggctacc-------tgtcgggctcttctcacca----ccgcttacgcccgcagac
7. putative_ACA tcaggggagaaagcaca--tctaggtctcttctcaccatcgctcgctcgcacgggcagac
8. putative_ACA tcaggggagaaaacacacgtgtagggctcttctcacca----tcgctcatac-ggcagac
9. putative_ACA ------------------------------------------------------------
10. putative_AC ------------------------------------------------------------
11. putative_AC tcagtggggaaagc-----actgcggctcttctcacca----ccgctcggg--tgcagat
12. putative_AC tcaggggagaaagcacacgtgtagggctcttctcacca----ccgctcaaacgggcagac
13. putative_AC ------------------------------------------------------------
14. putative_AC tcaggggagaaagcacccgcgtagggctcttctcacca----tcgctcatacgggcagac
15. putative_AC ------------------------------------------------------------


1. ACA1_384820  gctgcggatcaagaaagctacggaagccgatgtggagctgctcgccgcgtggtatcagag
2. putative_ACA actgctgatcaagaacgctacggaagccgatgtggagctgctggcggcgtggtaccagag
3. putative_ACA actgctgatcaagaacgctacggaagccgatgtggagctgctggcggcgtggtaccagag
4. putative_ACA actgctgatcaagaacgctacggaagccgatgtggagctgctggcggcgtggtaccagag
5. putative_ACA actgctgatcaagaacgctacggaagccgatgtggagctgctggcggcgtggtaccagag
6. putative_ACA actgctgatcaagaacgctacggaagccgatgtggagctgctggcggcgtggtaccagag
7. putative_ACA gctgcgtatcgacaaggccacggaagccgatgtggagctgctggccgcgtggtatcagag
8. putative_ACA gctgcgtatcaacaaggccacggaagccgatgtggagctgctggccgcgtggtatcagag
9. putative_ACA ------------------------------------------------------------
10. putative_AC ------------------------------------------------------------
11. putative_AC gctgcggatcaggaaagctacagaggccgatgtggagctgctcactgcgtggtatctgac
12. putative_AC gctgcttatcaacaaggccacggaagccgatgtggagctgctggccgcgtggtatcagag
13. putative_AC ------------------------------------------------------------
14. putative_AC gctgcgtatcaacatggccacggaagccgatgtggagctgctggccgcgtggtatcagag
15. putative_AC ------------------------------------------------------------


1. ACA1_384820  cttccgtgagcggctgcacgacccaacggacctggatggcgcgcggcgcatggcccgctc
2. putative_ACA cttccgtgagcggctgaacgacccaacggacctggatggcgcgcggcgcatggcccgctc
3. putative_ACA cttccgtgagcggctgaacgacccaacggacctggatggcgcgcggcgcatggcccgctc
4. putative_ACA cttccgtgagcggctgaacgacccaacggacctggatggcgcgcggcgcatggcccgctc
5. putative_ACA cttccgtgagcggctgaacgacccaacggacctggatggcgcgcggcgcatggcccgctc
6. putative_ACA cttccgtaagcggctgaacgacccaacggacctggatggcgcgcggcgcatggcccgctc
7. putative_ACA cttccgcgagcggctggacgacccaacggacctggacggcgcgcgccgcatggtccgctc
8. putative_ACA cttccgcgagcggctggacgacccaacggacctggacggcgcgcgccgcatggtccgctc
9. putative_ACA ------------------------------------------------------------
10. putative_AC ------------------------------------------------------------
11. putative_AC cttccgtgagctgctgaacgacccgacggacctggatgacgctcggcgcatggcccgctc
12. putative_AC cttccgcgagcggctggacgacccaacggacctggacggcgcgcgccgcatggcccgctc
13. putative_AC ------------------------------------------------------------
14. putative_AC cttccgcgagcggctggacgacccaacggacctggacggcgcgcgccgcatggcccgctc
15. putative_AC ------------------------------------------------------------


1. ACA1_384820  gtggctggacggcgaagaaggatgtgcggcctacctgctcctccgcagggcggagcaca-
2. putative_ACA ttgggtgaacggcgaaaaaggatgtgcggcgtacctgctcctccgcagggcggagcaca-
3. putative_ACA ttgggtgaacggcgaaaaaggatgtgcggcgtacctgctcctccgcagggcggagcaca-
4. putative_ACA ttggttgaacggcgaagaaggatgtgcggcgtacctgctcctccgcagggcggagcaca-
5. putative_ACA ttggctgaacggcgaagaaggatgtgcggcgtacctgctcctccgcagggcggagcaca-
6. putative_ACA atggctgaacggcgaagaaggatgtgcggcgtacctgctcctccgcagggcggaacaca-
7. putative_ACA gtggctggaaggcgaagaaggatgtgcggcctacctgctcctccgcagggcggcgcacgg
8. putative_ACA gtggctggaaggcgaagaaggatgtgcggcctacctgctcctccgcagggcggcgcacg-
9. putative_ACA ------------------------------------------------------------
10. putative_AC ------------------------------------------------------------
11. putative_AC ttggctgagcggcgagggagagtgtgcagcgtacctgctcctccgaagggcggagcaca-
12. putative_AC gtggctggaaggcgaagaaggatgtgcggcctacctgctcctccgcagggcggcgcacg-
13. putative_AC ------------------------------------------------------------
14. putative_AC gtggctggaaggcgaagaaggatgtgcggcctacctgctcctccgcagggcggcgcacg-
15. putative_AC ------------------------------------------------------------


1. ACA1_384820  --agggcgagcctgagaccccagtctctctgtgcctcacgaaccgggagacgccccacac
2. putative_ACA --agggcgagcccgagagcccggtctccctgtgtatcacgaaccgggagacgccccacac
3. putative_ACA --agggcgagcccgagagcccggtctccctgtgtatcacgaaccgggagacgccccacac
4. putative_ACA --agggcgagccagataccccggtctccctgtgcatcacgaaccgggacacgccccacac
5. putative_ACA --agggcgagcctgagatcccggtctccctgtgtatcacgaaccgggagacgccccacac
6. putative_ACA --agggcgagcctgagaccccggtctccctgtgtatcacgaaccgcgagacgccccacac
7. putative_ACA tcagggcgagcctgagatcccggtctccctgtgcgtcacgaaccgggagacgccccacac
8. putative_ACA --agggcgagcccgagacgccggtctccctgtgtgtcacgaaccgggagacgccccacac
9. putative_ACA ------------------------------------------------------------
10. putative_AC ------------------------------------------------------------
11. putative_AC --acggcgagccggagaccccagtctcactgtgcgtcacgaaccgagagacgcccaacac
12. putative_AC --agggcgagcctgagatcccggtctccctgtgcgtcacgaaccgggagacgccccacac
13. putative_AC ------------------------------------------------------------
14. putative_AC --agggcgagcctgagatcccggtctccctgtgcgtcacgaaccgggagacgccccacac
15. putative_AC ------------------------------------------------------------


1. ACA1_384820  gcgcaccatctcgatggtctacacgccggccgaacatgggtgcaagggctatgccacgcg
2. putative_ACA gcgcaccatctcgatggtctacacgcccgccgaacacgggtgcaagggctatgccacgcg
3. putative_ACA gcgcaccatctcgatggtctacacgcccgccgaacacgggtgcaagggctatgccacgcg
4. putative_ACA gcgcaccatctcgatggtctacacgcccgccgaacacgggtgcaagggctatgccacgcg
5. putative_ACA gcgcaccatctcgatggtctacacgcccgccgaacacgggtgcaagggctatgccacgcg
6. putative_ACA gcgcaccatctcgatggtctacacgcccgccgaacatgggtgcaagggttatgccacgcg
7. putative_ACA gcgcaccatctcgatggtctacacgccggccgaacatgggtccaagggctacgccacgcg
8. putative_ACA gcgcaccatctcgatggtctacacgccggccgaacacgggtccaagggctacgccacgcg
9. putative_ACA ------------------------------------------------------------
10. putative_AC ------------------------------------------------------------
11. putative_AC gcggactatctcggcggtcttcactccggccgaacatgggcgcaagggctacgccacgcg
12. putative_AC gcgcaccatctcgatggtctacacgccggccgaacatgggtccaagggctacgccacgcg
13. putative_AC ------------------------------------------------------------
14. putative_AC gcgcaccatctcgatggtctacacgccggccgaacatgggtccaagggctacgccacgcg
15. putative_AC ------------------------------------------------------------


1. ACA1_384820  actggtcgcctctgtcacgcagatcgccttggccgtcaagcgctactgctgcctcttcac
2. putative_ACA tctggtcgcctccgtcacgcagatcgtcctggccgtcaagcgctactgctgcctcttcac
3. putative_ACA tctggtcgcctccgtcacgcagatcgtcctggccgtcaagcgctactgctgcctcttcac
4. putative_ACA tctggtcgcctcagtcacacagatcgtcctggccgtcaagcactactgctgcctcttcac
5. putative_ACA tctggtcgcctccgtcacgcagatcgtcctggccgccaagcgctactgctgcctcttcac
6. putative_ACA tctggtcgcctccgtcacgcagatcgtcctggccgccaagcgctactgctgcctcttcac
7. putative_ACA gcttgtcgcctctgtcacgcagatcgtgctggccgtcaagcgctactgctgcctcttcac
8. putative_ACA gcttgtcgcctctgtcacgcagatcgtgctggccgccaagcgctactgctgcctcttcac
9. putative_ACA ------------------------------------------------------------
10. putative_AC ------------------------------------------------------------
11. putative_AC gctcgtcgccacagtcacgcaggtcatcttggccgtcaagcgctacagctgcctcttcac
12. putative_AC gcttgtcgcctctgtcacgcagctcgtgctggccgccaagcgctactgctgcctcttcac
13. putative_AC ------------------------------------------------------------
14. putative_AC gcttgtcgcctctgtcacgcagctcgtgctggccgccaagcgctactgctgcctcttcac
15. putative_AC ------------------------------------------------------------


1. ACA1_384820  cgacctggccaacccccacaggcacctgctccccccccctttgtgccgaagttgaata--
2. putative_ACA cgacctggccaacccccacaggcacctgttccccccttcccag--tcgagacta------
3. putative_ACA cgacctggccaacccccacaggcacctgttccccccttcccag--tcgagacta------
4. putative_ACA cgacctttccaacccccacaggcacctgttccccccttcccag--tcgagacta------
5. putative_ACA cgatctggccaacccccacaggcacctgttccccccttcccag--ttgagacta------
6. putative_ACA caacctggccaacccccacaggcacctg--ctccccttcccag--ttgagacttattaca
7. putative_ACA cgacctggccaacccccacaggcac-----gctgattccctgg---------tgatga--
8. putative_ACA cgacctggccaacccccacaggcac-----gccgattccctggtgtcggggttgacgacg
9. putative_ACA ------------------------------------------------------------
10. putative_AC ------------------------------------------------------------
11. putative_AC cgacctggccaacccccacaggtgc-----gcttctccccttacccacggccagttga--
12. putative_AC cgacctggccaacccgcacaggcac-----gctgactccctggtgtcggggttgaaga--
13. putative_AC ------------------------------------------------------------
14. putative_AC cgacctggccaacccgcacaggcac-----gctgactccctggtgtcggggttgaaga--
15. putative_AC ------------------------------------------------------------


1. ACA1_384820  -attctttgctggtctgctgac----atgt--tggccacc------gcagcaactacatc
2. putative_ACA -attctgtgcttgtctgctgac----atgt--tggccaccaatgtgacagcaactacatc
3. putative_ACA -attctgtgcttgtctgctgac----atgt--tggccaccaatgtgacagcaactacatc
4. putative_ACA -atgcaaagctggtctgctgac----atgt--tggccacc------acagcaactacatc
5. putative_ACA -atgcaaagctggtctgctgac----atgt--tgg---cc------acagcaactacatc
6. putative_ACA cgcacaaagctggtctgctgac----atgt--tggccacc------acagcaactacatc
7. putative_ACA -attctgcgctggttcactcac----gtgttgtggccacc------acagcaactacatc
8. putative_ACA cattctgcgctggctcactcactcacatgttgtggccacc------acagcaactacatc
9. putative_ACA ------------------------------------------------------------
10. putative_AC ------------------------------------------------------------
11. putative_AC -gttccttgctgacagacgggc----gggg---cactccc------acagcaactacatc
12. putative_AC -attctgcgctggttcactcac----ctggtgtggccacc------acagcaactacatc
13. putative_AC ------------------------------------------------------------
14. putative_AC -attctgcgctggttcactcac----ctggtgtggccacc------acagcaactacatc
15. putative_AC ------------------------------------------------------------


1. ACA1_384820  tactacaaggtgggctaccgcacacattcggagtgggacacctacgaaactggcactgat
2. putative_ACA tactacaaggtgggcttccgcgcacactcggactgggacacctacgcaactgacactgaa
3. putative_ACA tactacaaggtgggcttccgcgcacactcggactgggacacctacgcaactgacactgaa
4. putative_ACA tactacaaggtgggcttccgcgcacactcggactgggacacctacgcaactggcactgaa
5. putative_ACA taccacaaggtgggcttccgcgcacactcggactgggacacctacgcaactgacactgaa
6. putative_ACA tactacaaggtgggcttccgagcacactcagactgggacacctacgcaactgacactgaa
7. putative_ACA tactacaaggtgggctaccgcgcacactcggagtgggacacctacgaaactggcgctgaa
8. putative_ACA tactacaaggtgggcttccgcgcacactcggagtgggacacctacgaaactggtgctgaa
9. putative_ACA ------------------------------------------------------------
10. putative_AC ------------------------------------------------------------
11. putative_AC tattacaaggtgggctaccgcgcacactcggactgggacacctacgcgactgtca-----
12. putative_AC tactacaaggtgggctaccgcgcacactcggagtgggacacctacgaaactggcgctgaa
13. putative_AC ------------------------------------------------------------
14. putative_AC tactacaaggtgggctaccgcgcacactcggagtgggacacctacgaaactggcgctgaa
15. putative_AC ------------------------------------------------------------


1. ACA1_384820  gcggcacc---cagttga
2. putative_ACA gcggtaccacccagttga
3. putative_ACA gcggtaccacccagttga
4. putative_ACA gcggcacc----------
5. putative_ACA gcggcacc----------
6. putative_ACA gcggcacc----------
7. putative_ACA gcggc-------------
8. putative_ACA gcggc-------------
9. putative_ACA ------------------
10. putative_AC ------------------
11. putative_AC -aggcaccacccagttga
12. putative_AC gcggc-------------
13. putative_AC ------------------
14. putative_AC gcggc-------------
15. putative_AC ------------------
